# Supplementary material for: 2-Amino-5-(1H-tetra­zol-5-yl)pyridinium chloride
Source: Acta Crystallogr Sect E Struct Rep Online. 2008 Oct 31;64(Pt 11):o2232. doi: 10.1107/S1600536808031164 (PMC2959660; doi:10.1107/S1600536808031164)
Supplement: Supplementary file 1 [file e-64-o2232-sup1.cif]

##############################################################################
###                                                                        ###
###        Electronic paper (Acta Crystallographica Section E)             ###
###                                                                        ###
##############################################################################
#                                                                            #
# This CIF contains the data in a paper accepted for publication in Acta     #
# Crystallographica Section E. It conforms to the requirements of Notes      #
# for Authors for Section E, and has been peer reviewed under the auspices   #
# of the IUCr Commission on Journals.                                        #
#                                                                            #
# Full details of the Crystallographic Information File format               #
# are given in the paper "The Crystallographic Information File (CIF):       #
# a New Standard Archive File for Crystallography" by S. R. Hall, F. H.      #
# Allen and I. D. Brown [Acta Cryst. (1991), A47, 655-685].                  #
#                                                                            #
# The current version of the core CIF dictionary is obtainable from          #
# ftp://ftp.iucr.org/pub/cif_core.dic. The current version number is 2.4.    #
#                                                                            #
# Software is freely available for graphical display of the structure(s) in  #
# this CIF.  For information consult the CIF home page http://www.iucr.org/  #
# cif/home.html                                                              #
#                                                                            #
# This file may be used for bona fide research purposes within the           #
# scientific community so long as proper attribution is given to the journal # 
# article from which it was obtained.                                        #
#                                                                            #
##############################################################################
                                             
data_I
_audit_creation_method     SHELXL-97
_chemical_name_systematic
;
2-Amino-5-(1<i>H</i>-tetrazol-5-yl)pyridinium chloride
;
_chemical_name_common     ?
_chemical_formula_moiety     'C6 H7 N6 +, Cl -'
_chemical_formula_sum     'C6 H7 Cl N6'
_chemical_formula_iupac     'C6 H7 N6 +, Cl -'
_chemical_formula_weight     198.63
_chemical_melting_point     ?
_symmetry_cell_setting     monoclinic
_symmetry_space_group_name_H-M     'P 21/c'
_symmetry_space_group_name_Hall     '-P 2ybc'
loop_
    _symmetry_equiv_pos_as_xyz
    'x, y, z'
    '-x, y+1/2, -z+1/2'
    '-x, -y, -z'
    'x, -y-1/2, z-1/2'
_cell_length_a     14.043(3)
_cell_length_b     13.238(3)
_cell_length_c     9.5766(19)
_cell_angle_alpha     90.00
_cell_angle_beta     109.35(3)
_cell_angle_gamma     90.00
_cell_volume     1679.7(6)
_cell_formula_units_Z     8
_cell_measurement_reflns_used     3690
_cell_measurement_theta_min     2.2687
_cell_measurement_theta_max     27.4758
_cell_measurement_temperature     298(2)
_exptl_crystal_description     Block
_exptl_crystal_colour     Colorless
_exptl_crystal_size_max     0.45
_exptl_crystal_size_mid     0.25
_exptl_crystal_size_min     0.20
_exptl_crystal_density_diffrn     1.571
_exptl_crystal_density_meas     ?
_exptl_crystal_density_method     'not measured'
_exptl_crystal_F_000     816
_exptl_absorpt_coefficient_mu     0.414
_exptl_absorpt_correction_type     multi-scan
_exptl_absorpt_process_details     '(CrystalClear; Rigaku, 2005)'
_exptl_absorpt_correction_T_min     0.859
_exptl_absorpt_correction_T_max     0.920
_exptl_special_details
;
;
_diffrn_ambient_temperature     298(2)
_diffrn_radiation_type     MoK\a
_diffrn_radiation_wavelength     0.71073
_diffrn_radiation_source     'fine-focus sealed tube'
_diffrn_radiation_monochromator     graphite
_diffrn_measurement_device_type     'Rigaku Mercury2'
_diffrn_measurement_method     \w
_diffrn_detector_area_resol_mean     13.6612
_diffrn_reflns_number     16820
_diffrn_reflns_av_R_equivalents     0.0339
_diffrn_reflns_av_sigmaI/netI     0.0311
_diffrn_reflns_theta_min     2.73
_diffrn_reflns_theta_max     27.49
_diffrn_reflns_theta_full     27.49
_diffrn_measured_fraction_theta_max     0.997
_diffrn_measured_fraction_theta_full     0.997
_diffrn_reflns_limit_h_min     -18
_diffrn_reflns_limit_h_max     18
_diffrn_reflns_limit_k_min     -17
_diffrn_reflns_limit_k_max     17
_diffrn_reflns_limit_l_min     -12
_diffrn_reflns_limit_l_max     12
_diffrn_standards_number     ?
_diffrn_standards_interval_count     ?
_diffrn_standards_interval_time     ?
_diffrn_standards_decay_%     ?
_refine_special_details
;
;
_reflns_number_total     3855
_reflns_number_gt     3123
_reflns_threshold_expression     I>2\s(I)
_refine_ls_structure_factor_coef     Fsqd
_refine_ls_matrix_type     full
_refine_ls_R_factor_all     0.0615
_refine_ls_R_factor_gt     0.0476
_refine_ls_wR_factor_gt     0.1173
_refine_ls_wR_factor_ref     0.1248
_refine_ls_goodness_of_fit_ref     1.115
_refine_ls_restrained_S_all     1.115
_refine_ls_number_reflns     3855
_refine_ls_number_parameters     235
_refine_ls_number_restraints     0
_refine_ls_hydrogen_treatment     constr
_refine_ls_weighting_scheme     calc
_refine_ls_weighting_details
         'calc w=1/[\s^2^(Fo^2^)+(0.0556P)^2^+0.4684P] where P=(Fo^2^+2Fc^2^)/3'
_atom_sites_solution_hydrogens     geom
_atom_sites_solution_primary     direct
_atom_sites_solution_secondary     difmap
_refine_ls_shift/su_max     0.000
_refine_ls_shift/su_mean     0.000
_refine_diff_density_max     0.283
_refine_diff_density_min     -0.227
_refine_ls_extinction_method     none
_refine_ls_extinction_coef     ?
loop_
    _atom_type_symbol
    _atom_type_description
    _atom_type_scat_dispersion_real
    _atom_type_scat_dispersion_imag
    _atom_type_scat_source
    'C' 'C' 0.0033 0.0016
                         'International Tables Vol C Tables 4.2.6.8 and 6.1.1.4'
    'Cl' 'Cl' 0.1484 0.1585
                         'International Tables Vol C Tables 4.2.6.8 and 6.1.1.4'
    'H' 'H' 0.0000 0.0000
                         'International Tables Vol C Tables 4.2.6.8 and 6.1.1.4'
    'N' 'N' 0.0061 0.0033
                         'International Tables Vol C Tables 4.2.6.8 and 6.1.1.4'
_computing_data_collection     'CrystalClear (Rigaku, 2005)'
_computing_cell_refinement     'CrystalClear (Rigaku, 2005)'
_computing_data_reduction     'CrystalClear (Rigaku, 2005)'
_computing_structure_solution     'SHELXS97 (Sheldrick, 2008)'
_computing_structure_refinement     'SHELXL97 (Sheldrick, 2008)'
_computing_molecular_graphics     'SHELXTL (Sheldrick, 2008)'
_computing_publication_material     'SHELXTL (Sheldrick, 2008)'
loop_
    _atom_site_type_symbol
    _atom_site_label
    _atom_site_fract_x
    _atom_site_fract_y
    _atom_site_fract_z
    _atom_site_U_iso_or_equiv
    _atom_site_adp_type
    _atom_site_calc_flag
    _atom_site_refinement_flags
    _atom_site_occupancy
    _atom_site_disorder_assembly
    _atom_site_disorder_group
    N N1 0.56207(12) 0.65987(12) 0.17350(18) 0.0344(4) Uani d . 1 . .
    H H1 0.5639 0.7245 0.1662 0.041 Uiso calc R 1 . .
    N N3 0.36346(13) 0.52444(13) 0.37792(19) 0.0368(4) Uani d . 1 . .
    H H3A 0.3600 0.5892 0.3818 0.044 Uiso calc R 1 . .
    C C1 0.62505(14) 0.60404(14) 0.1236(2) 0.0313(4) Uani d . 1 . .
    N N2 0.68458(13) 0.64965(13) 0.0611(2) 0.0413(4) Uani d . 1 . .
    H H2A 0.6831 0.7143 0.0523 0.050 Uiso calc R 1 . .
    H H2B 0.7247 0.6146 0.0292 0.050 Uiso calc R 1 . .
    N N6 0.40734(13) 0.37577(12) 0.33322(19) 0.0382(4) Uani d . 1 . .
    N N4 0.31050(14) 0.45963(13) 0.4305(2) 0.0428(4) Uani d . 1 . .
    C C6 0.42266(14) 0.47298(14) 0.3184(2) 0.0310(4) Uani d . 1 . .
    N N5 0.33724(14) 0.37053(13) 0.4030(2) 0.0430(4) Uani d . 1 . .
    C C4 0.49237(14) 0.51714(13) 0.2516(2) 0.0304(4) Uani d . 1 . .
    C C2 0.62316(14) 0.49827(14) 0.1406(2) 0.0333(4) Uani d . 1 . .
    H H2 0.6657 0.4574 0.1086 0.040 Uiso calc R 1 . .
    C C3 0.55896(15) 0.45611(14) 0.2039(2) 0.0336(4) Uani d . 1 . .
    H H3 0.5587 0.3864 0.2160 0.040 Uiso calc R 1 . .
    C C5 0.49636(15) 0.61909(14) 0.2344(2) 0.0337(4) Uani d . 1 . .
    H H5 0.4537 0.6610 0.2646 0.040 Uiso calc R 1 . .
    N N7 0.92034(13) 0.39582(12) 0.30105(18) 0.0364(4) Uani d . 1 . .
    H H7 0.9131 0.4604 0.2998 0.044 Uiso calc R 1 . .
    N N9 1.13591(12) 0.26242(13) 0.12521(19) 0.0367(4) Uani d . 1 . .
    H H9A 1.1409 0.3272 0.1246 0.044 Uiso calc R 1 . .
    N N8 0.80738(13) 0.38416(13) 0.4302(2) 0.0422(4) Uani d . 1 . .
    H H8A 0.8043 0.4490 0.4319 0.051 Uiso calc R 1 . .
    H H8B 0.7726 0.3485 0.4708 0.051 Uiso calc R 1 . .
    C C7 0.86565(14) 0.33931(15) 0.3650(2) 0.0329(4) Uani d . 1 . .
    N N10 1.19013(14) 0.19768(13) 0.0747(2) 0.0425(4) Uani d . 1 . .
    N N12 1.08698(13) 0.11357(12) 0.15986(19) 0.0374(4) Uani d . 1 . .
    C C12 1.07262(14) 0.21051(14) 0.1769(2) 0.0311(4) Uani d . 1 . .
    N N11 1.16049(14) 0.10833(13) 0.0959(2) 0.0429(4) Uani d . 1 . .
    C C10 1.00037(14) 0.25408(14) 0.2397(2) 0.0304(4) Uani d . 1 . .
    C C9 0.94263(15) 0.19202(14) 0.3023(2) 0.0339(4) Uani d . 1 . .
    H H9 0.9504 0.1222 0.3025 0.041 Uiso calc R 1 . .
    C C11 0.98593(16) 0.35597(14) 0.2389(2) 0.0363(4) Uani d . 1 . .
    H H11 1.0211 0.3983 0.1957 0.044 Uiso calc R 1 . .
    C C8 0.87624(15) 0.23312(15) 0.3618(2) 0.0337(4) Uani d . 1 . .
    H H8 0.8378 0.1915 0.4004 0.040 Uiso calc R 1 . .
    Cl Cl1 0.84188(4) 0.97883(4) 0.45292(7) 0.04632(17) Uani d . 1 . .
    Cl Cl2 0.65611(4) 0.24380(4) 0.05567(6) 0.04478(17) Uani d . 1 . .
loop_
    _atom_site_aniso_label
    _atom_site_aniso_U_11
    _atom_site_aniso_U_22
    _atom_site_aniso_U_33
    _atom_site_aniso_U_12
    _atom_site_aniso_U_13
    _atom_site_aniso_U_23
    N1 0.0407(9) 0.0214(8) 0.0500(10) 0.0034(7) 0.0270(8) 0.0030(7)
    N3 0.0440(10) 0.0261(8) 0.0491(10) -0.0020(7) 0.0273(8) -0.0008(7)
    C1 0.0332(10) 0.0274(9) 0.0362(10) 0.0024(7) 0.0157(8) 0.0009(7)
    N2 0.0483(11) 0.0305(9) 0.0589(11) 0.0027(7) 0.0363(9) 0.0028(8)
    N6 0.0456(10) 0.0267(8) 0.0507(10) -0.0021(7) 0.0270(8) 0.0009(7)
    N4 0.0518(11) 0.0327(9) 0.0561(11) -0.0061(8) 0.0343(9) -0.0012(8)
    C6 0.0334(10) 0.0265(9) 0.0358(10) -0.0001(7) 0.0152(8) -0.0004(7)
    N5 0.0529(11) 0.0299(9) 0.0581(11) -0.0034(8) 0.0346(9) -0.0008(8)
    C4 0.0313(9) 0.0259(9) 0.0368(10) -0.0001(7) 0.0149(8) 0.0011(7)
    C2 0.0341(10) 0.0284(9) 0.0419(11) 0.0044(8) 0.0186(8) -0.0002(8)
    C3 0.0368(10) 0.0238(9) 0.0422(11) 0.0017(7) 0.0158(8) -0.0001(8)
    C5 0.0358(10) 0.0281(9) 0.0437(11) 0.0035(8) 0.0218(8) 0.0018(8)
    N7 0.0468(10) 0.0227(8) 0.0486(10) 0.0051(7) 0.0279(8) 0.0046(7)
    N9 0.0410(10) 0.0264(8) 0.0510(10) 0.0036(7) 0.0265(8) 0.0027(7)
    N8 0.0473(11) 0.0334(9) 0.0586(11) 0.0043(8) 0.0345(9) 0.0034(8)
    C7 0.0328(10) 0.0327(10) 0.0353(10) 0.0024(8) 0.0143(8) 0.0018(8)
    N10 0.0473(11) 0.0343(9) 0.0569(11) 0.0066(8) 0.0320(9) 0.0036(8)
    N12 0.0431(10) 0.0293(8) 0.0477(10) 0.0038(7) 0.0256(8) 0.0015(7)
    C12 0.0348(10) 0.0266(9) 0.0339(9) 0.0021(7) 0.0142(8) 0.0033(7)
    N11 0.0489(11) 0.0344(10) 0.0560(11) 0.0059(8) 0.0316(9) 0.0010(8)
    C10 0.0328(10) 0.0282(9) 0.0325(9) 0.0027(7) 0.0139(8) 0.0015(7)
    C9 0.0375(10) 0.0236(9) 0.0431(11) 0.0009(7) 0.0168(9) 0.0031(8)
    C11 0.0427(11) 0.0296(10) 0.0446(11) 0.0017(8) 0.0253(9) 0.0037(8)
    C8 0.0344(10) 0.0298(10) 0.0409(10) -0.0010(8) 0.0178(8) 0.0040(8)
    Cl1 0.0567(3) 0.0300(3) 0.0626(4) -0.0067(2) 0.0336(3) -0.0052(2)
    Cl2 0.0502(3) 0.0282(3) 0.0624(4) 0.0046(2) 0.0273(3) 0.0040(2)
_geom_special_details
;
;
loop_
    _geom_bond_atom_site_label_1
    _geom_bond_atom_site_label_2
    _geom_bond_site_symmetry_2
    _geom_bond_distance
    _geom_bond_publ_flag
    N1 C1 . 1.355(2) ?
    N1 C5 . 1.356(2) ?
    N1 H1 . 0.8600 ?
    N3 N4 . 1.338(2) ?
    N3 C6 . 1.340(2) ?
    N3 H3A . 0.8600 ?
    C1 N2 . 1.325(2) ?
    C1 C2 . 1.411(3) ?
    N2 H2A . 0.8600 ?
    N2 H2B . 0.8600 ?
    N6 C6 . 1.320(2) ?
    N6 N5 . 1.362(2) ?
    N4 N5 . 1.291(2) ?
    C6 C4 . 1.457(2) ?
    C4 C5 . 1.363(3) ?
    C4 C3 . 1.421(3) ?
    C2 C3 . 1.361(3) ?
    C2 H2 . 0.9300 ?
    C3 H3 . 0.9300 ?
    C5 H5 . 0.9300 ?
    N7 C7 . 1.355(2) ?
    N7 C11 . 1.358(2) ?
    N7 H7 . 0.8600 ?
    N9 N10 . 1.339(2) ?
    N9 C12 . 1.341(2) ?
    N9 H9A . 0.8600 ?
    N8 C7 . 1.323(2) ?
    N8 H8A . 0.8600 ?
    N8 H8B . 0.8600 ?
    C7 C8 . 1.415(3) ?
    N10 N11 . 1.292(2) ?
    N12 C12 . 1.318(2) ?
    N12 N11 . 1.365(2) ?
    C12 C10 . 1.459(2) ?
    C10 C11 . 1.364(3) ?
    C10 C9 . 1.419(3) ?
    C9 C8 . 1.357(3) ?
    C9 H9 . 0.9300 ?
    C11 H11 . 0.9300 ?
    C8 H8 . 0.9300 ?
loop_
    _geom_angle_atom_site_label_1
    _geom_angle_atom_site_label_2
    _geom_angle_atom_site_label_3
    _geom_angle_site_symmetry_1
    _geom_angle_site_symmetry_3
    _geom_angle
    _geom_angle_publ_flag
    C1 N1 C5 . . 123.42(16) ?
    C1 N1 H1 . . 118.3 ?
    C5 N1 H1 . . 118.3 ?
    N4 N3 C6 . . 109.55(16) ?
    N4 N3 H3A . . 125.2 ?
    C6 N3 H3A . . 125.2 ?
    N2 C1 N1 . . 119.62(17) ?
    N2 C1 C2 . . 122.91(17) ?
    N1 C1 C2 . . 117.47(16) ?
    C1 N2 H2A . . 120.0 ?
    C1 N2 H2B . . 120.0 ?
    H2A N2 H2B . . 120.0 ?
    C6 N6 N5 . . 105.81(16) ?
    N5 N4 N3 . . 105.89(15) ?
    N6 C6 N3 . . 107.67(16) ?
    N6 C6 C4 . . 126.56(17) ?
    N3 C6 C4 . . 125.76(17) ?
    N4 N5 N6 . . 111.08(16) ?
    C5 C4 C3 . . 117.77(17) ?
    C5 C4 C6 . . 120.74(17) ?
    C3 C4 C6 . . 121.49(16) ?
    C3 C2 C1 . . 119.91(17) ?
    C3 C2 H2 . . 120.0 ?
    C1 C2 H2 . . 120.0 ?
    C2 C3 C4 . . 120.90(17) ?
    C2 C3 H3 . . 119.5 ?
    C4 C3 H3 . . 119.5 ?
    N1 C5 C4 . . 120.49(17) ?
    N1 C5 H5 . . 119.8 ?
    C4 C5 H5 . . 119.8 ?
    C7 N7 C11 . . 123.49(17) ?
    C7 N7 H7 . . 118.3 ?
    C11 N7 H7 . . 118.3 ?
    N10 N9 C12 . . 109.34(16) ?
    N10 N9 H9A . . 125.3 ?
    C12 N9 H9A . . 125.3 ?
    C7 N8 H8A . . 120.0 ?
    C7 N8 H8B . . 120.0 ?
    H8A N8 H8B . . 120.0 ?
    N8 C7 N7 . . 119.82(18) ?
    N8 C7 C8 . . 122.80(18) ?
    N7 C7 C8 . . 117.36(17) ?
    N11 N10 N9 . . 106.13(15) ?
    C12 N12 N11 . . 105.95(16) ?
    N12 C12 N9 . . 107.80(16) ?
    N12 C12 C10 . . 126.32(17) ?
    N9 C12 C10 . . 125.87(17) ?
    N10 N11 N12 . . 110.78(16) ?
    C11 C10 C9 . . 118.05(17) ?
    C11 C10 C12 . . 120.76(17) ?
    C9 C10 C12 . . 121.19(17) ?
    C8 C9 C10 . . 120.89(17) ?
    C8 C9 H9 . . 119.6 ?
    C10 C9 H9 . . 119.6 ?
    N7 C11 C10 . . 120.20(17) ?
    N7 C11 H11 . . 119.9 ?
    C10 C11 H11 . . 119.9 ?
    C9 C8 C7 . . 119.93(17) ?
    C9 C8 H8 . . 120.0 ?
    C7 C8 H8 . . 120.0 ?
loop_
    _geom_torsion_atom_site_label_1
    _geom_torsion_atom_site_label_2
    _geom_torsion_atom_site_label_3
    _geom_torsion_atom_site_label_4
    _geom_torsion_site_symmetry_1
    _geom_torsion_site_symmetry_2
    _geom_torsion_site_symmetry_3
    _geom_torsion_site_symmetry_4
    _geom_torsion
    _geom_torsion_publ_flag
    C5 N1 C1 N2 . . . . 177.74(19) ?
    C5 N1 C1 C2 . . . . -1.8(3) ?
    C6 N3 N4 N5 . . . . 0.0(2) ?
    N5 N6 C6 N3 . . . . 0.1(2) ?
    N5 N6 C6 C4 . . . . 179.20(18) ?
    N4 N3 C6 N6 . . . . 0.0(2) ?
    N4 N3 C6 C4 . . . . -179.15(19) ?
    N3 N4 N5 N6 . . . . 0.1(2) ?
    C6 N6 N5 N4 . . . . -0.1(2) ?
    N6 C6 C4 C5 . . . . 175.7(2) ?
    N3 C6 C4 C5 . . . . -5.4(3) ?
    N6 C6 C4 C3 . . . . -4.9(3) ?
    N3 C6 C4 C3 . . . . 173.99(19) ?
    N2 C1 C2 C3 . . . . -178.97(19) ?
    N1 C1 C2 C3 . . . . 0.6(3) ?
    C1 C2 C3 C4 . . . . 0.9(3) ?
    C5 C4 C3 C2 . . . . -1.2(3) ?
    C6 C4 C3 C2 . . . . 179.48(19) ?
    C1 N1 C5 C4 . . . . 1.6(3) ?
    C3 C4 C5 N1 . . . . 0.0(3) ?
    C6 C4 C5 N1 . . . . 179.36(18) ?
    C11 N7 C7 N8 . . . . 176.37(19) ?
    C11 N7 C7 C8 . . . . -1.9(3) ?
    C12 N9 N10 N11 . . . . -0.2(2) ?
    N11 N12 C12 N9 . . . . -0.2(2) ?
    N11 N12 C12 C10 . . . . 179.35(18) ?
    N10 N9 C12 N12 . . . . 0.3(2) ?
    N10 N9 C12 C10 . . . . -179.30(18) ?
    N9 N10 N11 N12 . . . . 0.1(2) ?
    C12 N12 N11 N10 . . . . 0.1(2) ?
    N12 C12 C10 C11 . . . . -173.8(2) ?
    N9 C12 C10 C11 . . . . 5.6(3) ?
    N12 C12 C10 C9 . . . . 5.7(3) ?
    N9 C12 C10 C9 . . . . -174.82(19) ?
    C11 C10 C9 C8 . . . . -1.1(3) ?
    C12 C10 C9 C8 . . . . 179.35(18) ?
    C7 N7 C11 C10 . . . . -0.6(3) ?
    C9 C10 C11 N7 . . . . 2.1(3) ?
    C12 C10 C11 N7 . . . . -178.31(18) ?
    C10 C9 C8 C7 . . . . -1.4(3) ?
    N8 C7 C8 C9 . . . . -175.3(2) ?
    N7 C7 C8 C9 . . . . 2.9(3) ?
loop_
    _geom_hbond_atom_site_label_D
    _geom_hbond_atom_site_label_H
    _geom_hbond_atom_site_label_A
    _geom_hbond_site_symmetry_A
    _geom_hbond_distance_DH
    _geom_hbond_distance_HA
    _geom_hbond_distance_DA
    _geom_hbond_angle_DHA
    _geom_hbond_publ_flag
    N1 H1 N5 2_655 0.86 2.59 3.317(2) 142.8 yes
    N1 H1 N6 2_655 0.86 2.04 2.894(2) 170.7 yes
    N2 H2A N5 2_655 0.86 2.15 2.972(3) 159.8 yes
    N7 H7 N11 2_755 0.86 2.57 3.304(2) 144.4 yes
    N7 H7 N12 2_755 0.86 2.06 2.913(2) 168.7 yes
    N8 H8A N11 2_755 0.86 2.20 3.024(3) 159.8 yes
    N2 H2B Cl1 4_575 0.86 2.36 3.2187(18) 177.0 yes
    N3 H3A Cl2 2_655 0.86 2.17 3.0047(19) 165.1 yes
    N8 H8B Cl2 4_566 0.86 2.39 3.2432(18) 172.1 yes
    N9 H9A Cl1 2_745 0.86 2.18 3.0031(18) 159.7 yes
data_global
_journal_date_recd_electronic     2008-09-11
_journal_date_accepted     2008-09-26
_journal_name_full     'Acta Crystallographica, Section E'
_journal_year     2008
_journal_volume     64
_journal_issue     11
_journal_page_first     o2232
_journal_page_last     o2232
_journal_paper_category     QO
_journal_coeditor_code     BH2196
_publ_contact_author_name     'Dr Wen, Xiao-Chun'
_publ_contact_author_address
;
Ordered Matter Science Research Center
College of Chemistry and Chemical Engineering
Southeast University
Nanjing 210096
People's Republic of China
;
_publ_contact_author_email     fudavid88@yahoo.com.cn
_publ_contact_author_fax     862552090626
_publ_contact_author_phone     862552090626
_publ_section_title
;
2-Amino-5-(1<i>H</i>-tetrazol-5-yl)pyridinium chloride
;
loop_
    _publ_author_name
    _publ_author_footnote
    _publ_author_address
    "Dai, Jing" .
;
Ordered Matter Science Research Center
College of Chemistry and Chemical Engineering
Southeast University
Nanjing 210096
People's Republic of China
;
    "Wen, Xiao-Chun" .
;
Ordered Matter Science Research Center
College of Chemistry and Chemical Engineering
Southeast University
Nanjing 210096
People's Republic of China
;
