# Supplementary material for: 2-Amino-5-(1H-tetra­zol-5-yl)pyridinium chloride
Source: Acta Crystallogr Sect E Struct Rep Online. 2008 Oct 31;64(Pt 11):o2232. doi: 10.1107/S1600536808031164 (PMC2959660; doi:10.1107/S1600536808031164)
Supplement: Supplementary file 2 [file e-64-o2232-Isup2.hkl]

# 
# h,k,l, Fc-squared, Fo-squared, sigma(Fo-squared) and status flag 
# 
data_I
_shelx_title ' 2                      R =  New: P21/c' 
_shelx_refln_list_code          4 
_shelx_F_calc_maximum      208.65 
_exptl_crystal_F_000       816.00 
_reflns_d_resolution_high  0.7698 
 
loop_ 
 _symmetry_equiv_pos_as_xyz 
 'x, y, z' 
 '-x, y+1/2, -z+1/2' 
 '-x, -y, -z' 
 'x, -y-1/2, z-1/2' 
 
_cell_length_a    14.0430 
_cell_length_b    13.2380 
_cell_length_c     9.5766 
_cell_angle_alpha  90.000 
_cell_angle_beta  109.350 
_cell_angle_gamma  90.000 
 
_shelx_F_squared_multiplier     1.000 
 
loop_ 
 _refln_index_h 
 _refln_index_k 
 _refln_index_l 
 _refln_F_squared_calc 
 _refln_F_squared_meas 
 _refln_F_squared_sigma 
 _refln_observed_status 
   2   0   0     1728.64     1507.65      8.72 o 
   3   0   0       14.37       18.76      3.19 o 
   4   0   0    28489.46    27272.99     83.63 o 
   5   0   0        3.69        3.59      2.35 o 
   6   0   0    11014.84    11000.35     91.84 o 
   7   0   0       23.72       23.79      2.56 o 
   8   0   0      330.73      304.28      8.31 o 
   9   0   0        8.42       16.36      6.61 o 
  10   0   0      408.86      424.32     20.20 o 
  11   0   0        3.35        2.72      4.90 o 
  12   0   0     1002.38     1125.55     77.29 o 
  13   0   0        1.98        3.57      9.01 o 
  14   0   0      747.83      758.68     38.96 o 
  15   0   0        0.69       -0.80      8.47 o 
  16   0   0      151.15      114.44     20.31 o 
  17   0   0       26.81       45.63     13.91 o 
   2   1   0       15.90        2.61      0.87 o 
   3   1   0       45.71       53.48      3.05 o 
   4   1   0     2375.65     2379.58      9.13 o 
   5   1   0       88.71       89.91      5.05 o 
   6   1   0      790.53      722.26      7.16 o 
   7   1   0       26.90       29.08      3.87 o 
   8   1   0     1095.04     1044.64     11.38 o 
   9   1   0     1223.64     1336.81     18.68 o 
  10   1   0       78.68       93.95      4.97 o 
  11   1   0        1.24        9.25      3.43 o 
  12   1   0      194.68      210.91     12.65 o 
  13   1   0       17.29       26.45      5.18 o 
  14   1   0      292.93      322.40     15.23 o 
  15   1   0       17.02       27.13      6.47 o 
  16   1   0        6.59       11.82      3.98 o 
  17   1   0       11.26       24.15      6.70 o 
   0   2   0       48.56       37.76      2.31 o 
   1   2   0    10493.64     9643.60     21.70 o 
   2   2   0       15.20       15.14      1.35 o 
   3   2   0     4145.52     4437.25     14.88 o 
   4   2   0       18.01       11.23      1.29 o 
   5   2   0      490.77      497.49      9.09 o 
   6   2   0       64.25       61.87      4.12 o 
   7   2   0      224.85      191.00      6.70 o 
   8   2   0        4.76        5.33      3.18 o 
   9   2   0     2757.35     2904.21     22.28 o 
  10   2   0       52.70       52.12      4.55 o 
  11   2   0        4.59       12.24      3.70 o 
  12   2   0        9.37       15.26      3.63 o 
  13   2   0      323.82      357.35     14.42 o 
  14   2   0       11.98       17.97      5.15 o 
  15   2   0      871.94      976.18     34.35 o 
  16   2   0        2.48        2.37      5.03 o 
  17   2   0      139.96      137.33     16.91 o 
   1   3   0     6477.16     6922.76     38.04 o 
   2   3   0     7467.28     7277.34     20.33 o 
   3   3   0      458.80      530.21      5.01 o 
   4   3   0     2167.45     2090.34      9.13 o 
   5   3   0     6030.05     6145.76     30.90 o 
   6   3   0       22.31       18.22      2.03 o 
   7   3   0       90.28       66.58      4.32 o 
   8   3   0        1.25        3.88      2.35 o 
   9   3   0      215.29      225.47      7.05 o 
  10   3   0      220.10      218.37      9.34 o 
  11   3   0      484.43      494.31     11.48 o 
  12   3   0        2.32        1.50      2.86 o 
  13   3   0      100.01      103.61      8.34 o 
  14   3   0       10.34       13.95      4.51 o 
  15   3   0       23.09       23.85      4.95 o 
  16   3   0       37.11       33.06      5.97 o 
   0   4   0     1020.74     1214.90     15.10 o 
   1   4   0      140.77      123.53      2.49 o 
   2   4   0      719.22      658.93      5.85 o 
   3   4   0       88.48       84.59      5.05 o 
   4   4   0     2397.94     2274.61     10.03 o 
   5   4   0        5.98        9.93      1.30 o 
   6   4   0     3081.46     3049.97     17.22 o 
   7   4   0      100.17      122.35      8.13 o 
   8   4   0      727.62      742.61      9.57 o 
   9   4   0       37.44       38.06      5.58 o 
  10   4   0     1204.12     1285.48     15.76 o 
  11   4   0        0.01        0.20      4.11 o 
  12   4   0        2.53        4.43      2.84 o 
  13   4   0       19.72       15.11      3.00 o 
  14   4   0      144.83      132.78     18.98 o 
  15   4   0        0.61        4.73      4.60 o 
  16   4   0        0.81        1.58      3.52 o 
   1   5   0     1187.64     1134.44      8.91 o 
   2   5   0    16803.95    17453.25     63.45 o 
   3   5   0      793.87      846.97      7.61 o 
   4   5   0     1256.82     1168.31      9.27 o 
   5   5   0      267.76      265.93      5.07 o 
   6   5   0      238.91      210.52      4.73 o 
   7   5   0       35.33       29.35      3.55 o 
   8   5   0     2934.10     3263.46     32.68 o 
   9   5   0        0.18        2.50      3.71 o 
  10   5   0       48.83       53.91      5.14 o 
  11   5   0      213.46      217.77      8.46 o 
  12   5   0      506.79      521.43     15.23 o 
  13   5   0        4.15        6.63      2.14 o 
  14   5   0       73.67       85.31      8.75 o 
  15   5   0        7.63        7.58     10.51 o 
  16   5   0       14.92       15.42      4.03 o 
   0   6   0       51.95       71.66      6.55 o 
   1   6   0      638.77      962.16     12.42 o 
   2   6   0       30.86       27.78      2.29 o 
   3   6   0     1852.57     1773.72     10.72 o 
   4   6   0      286.78      266.16      4.89 o 
   5   6   0      366.47      375.40      6.54 o 
   6   6   0       12.48       12.60      2.05 o 
   7   6   0      838.24      820.39     12.26 o 
   8   6   0      201.86      207.60      9.43 o 
   9   6   0      762.19      771.22     14.05 o 
  10   6   0        0.22        1.02      3.69 o 
  11   6   0       98.09       90.86      7.97 o 
  12   6   0       35.28       37.33      3.96 o 
  13   6   0       59.08       56.28      5.38 o 
  14   6   0        5.72       18.37      4.89 o 
  15   6   0      196.35      174.72     16.28 o 
  16   6   0       36.27       32.79      7.25 o 
   1   7   0     1431.75     1306.32     10.69 o 
   2   7   0        0.62        1.55      1.69 o 
   3   7   0      539.82      596.29      7.05 o 
   4   7   0        0.27        3.35      1.61 o 
   5   7   0      586.15      521.22      6.61 o 
   6   7   0       36.66       37.55      3.91 o 
   7   7   0     1347.30     1386.83     15.39 o 
   8   7   0       89.25       94.94      5.03 o 
   9   7   0      209.31      220.00     13.54 o 
  10   7   0       85.08       91.27      6.53 o 
  11   7   0      280.18      318.10     15.97 o 
  12   7   0       72.02       82.17      8.88 o 
  13   7   0       77.27       79.36      8.53 o 
  14   7   0       37.25       39.99      7.78 o 
  15   7   0       31.25       42.40      7.52 o 
   0   8   0    14904.79    15862.26   2136.57 o 
   1   8   0      262.96      279.47      5.80 o 
   2   8   0        0.20        4.08      1.89 o 
   3   8   0      324.51      323.28      7.45 o 
   4   8   0     2118.46     2276.00     17.80 o 
   5   8   0        4.68        8.80      2.27 o 
   6   8   0     2494.90     2567.72     20.22 o 
   7   8   0      170.12      156.24      7.57 o 
   8   8   0      935.80     1008.24     20.88 o 
   9   8   0       32.15       34.77      4.59 o 
  10   8   0        0.65        1.08      2.23 o 
  11   8   0       14.23       17.05      5.67 o 
  12   8   0      467.19      543.23     43.43 o 
  13   8   0       17.66       20.28      3.45 o 
  14   8   0       60.42       51.87     11.33 o 
  15   8   0        0.32        5.89      5.97 o 
   1   9   0       44.24       51.33      3.27 o 
   2   9   0      834.39      792.94      9.59 o 
   3   9   0       45.99       46.77      3.43 o 
   4   9   0      207.53      203.68     15.05 o 
   5   9   0       38.65       40.43      4.02 o 
   6   9   0      855.40      882.33     12.13 o 
   7   9   0        6.72        4.89      2.64 o 
   8   9   0     1382.33     1390.82     18.79 o 
   9   9   0      267.29      280.95     19.46 o 
  10   9   0       12.68        9.02      2.41 o 
  11   9   0      125.58      138.38      7.32 o 
  12   9   0      470.44      441.20     39.29 o 
  13   9   0        4.66        6.53      2.97 o 
  14   9   0       56.45       62.12      8.63 o 
   0  10   0      153.71      157.37      8.60 o 
   1  10   0      762.61      749.10     10.21 o 
   2  10   0       28.66       26.36      3.57 o 
   3  10   0     1743.11     1758.08     16.46 o 
   4  10   0        0.20        7.43      2.55 o 
   5  10   0      112.62      104.97      6.19 o 
   6  10   0      666.58      681.82     11.39 o 
   7  10   0     1026.58     1004.53     12.91 o 
   8  10   0       28.31       29.74      4.73 o 
   9  10   0     2626.85     2780.67     27.24 o 
  10  10   0      149.17      153.31     11.36 o 
  11  10   0      102.73      100.05      8.98 o 
  12  10   0        2.30        0.82      3.67 o 
  13  10   0       92.63       66.04      8.42 o 
   1  11   0     1763.40     1790.58     26.12 o 
   2  11   0       99.37      110.46      6.03 o 
   3  11   0      156.50      133.47      9.66 o 
   4  11   0        9.48        9.91      2.44 o 
   5  11   0     1594.56     1679.38     16.75 o 
   6  11   0        3.21        3.87      1.75 o 
   7  11   0       65.29       59.91      4.96 o 
   8  11   0       96.86       84.68      6.46 o 
   9  11   0       44.43       44.57      4.45 o 
  10  11   0        4.20        8.14      4.80 o 
  11  11   0      332.46      334.22     23.43 o 
  12  11   0        0.05        4.20      3.75 o 
  13  11   0       61.37       50.15      6.89 o 
   0  12   0       28.50       35.06      4.91 o 
   1  12   0        6.39        7.59      2.44 o 
   2  12   0       18.09       19.44      2.52 o 
   3  12   0      252.72      243.27     16.25 o 
   4  12   0      115.36       98.17      5.91 o 
   5  12   0        1.71        2.44      2.30 o 
   6  12   0      302.90      255.47     17.57 o 
   7  12   0       17.93       21.73      3.04 o 
   8  12   0      400.70      384.81     26.86 o 
   9  12   0      153.45      169.19     10.15 o 
  10  12   0      162.45      163.63     12.23 o 
  11  12   0        6.96        6.53      3.22 o 
  12  12   0       16.12       15.53      3.99 o 
   1  13   0       50.64       44.38      4.14 o 
   2  13   0      835.94      949.76     19.14 o 
   3  13   0        7.06        3.36      2.80 o 
   4  13   0     1315.88     1358.40     15.97 o 
   5  13   0       14.81       16.76      3.33 o 
   6  13   0      181.44      193.82     12.24 o 
   7  13   0        0.01        0.95      2.59 o 
   8  13   0      963.51     1002.97     27.18 o 
   9  13   0        8.77       14.76      3.61 o 
  10  13   0        0.73        4.92      2.77 o 
  11  13   0        0.72        9.54      6.82 o 
   0  14   0     1563.29     1563.46     51.62 o 
   1  14   0        5.90        5.03      2.46 o 
   2  14   0        3.67       10.59      3.21 o 
   3  14   0        0.07       -0.10      2.93 o 
   4  14   0      328.18      315.31     15.15 o 
   5  14   0        7.78        6.70      2.47 o 
   6  14   0      109.21      100.18      7.93 o 
   7  14   0        2.61        4.59      3.26 o 
   8  14   0        2.32        2.14      3.25 o 
   9  14   0       14.46       10.01      7.89 o 
   1  15   0      289.48      242.99     14.32 o 
   2  15   0        0.41        3.42      2.97 o 
   3  15   0       10.65        5.41      2.52 o 
   4  15   0        8.16        3.24      2.12 o 
   5  15   0       22.83       13.58      4.06 o 
   6  15   0        2.73        6.99      5.06 o 
   7  15   0      303.38      260.13     42.31 o 
   8  15   0       11.52       13.10      5.06 o 
   0  16   0        4.44       15.30      7.04 o 
   1  16   0       16.20       21.92      6.50 o 
   2  16   0        1.92       -2.76      6.48 o 
   3  16   0      196.03      204.18     20.44 o 
   4  16   0        5.61       11.04      5.81 o 
   5  16   0        8.97        2.83      4.42 o 
   6  16   0       83.30       93.01     11.19 o 
   1  17   0        0.90       10.82      5.81 o 
   2  17   0      325.30      254.83     55.54 o 
 -17   1   1       61.41       61.46      9.97 o 
 -16   1   1      200.25      204.23     13.59 o 
 -15   1   1        0.27        6.64      5.62 o 
 -14   1   1      309.49      300.06     15.61 o 
 -13   1   1      553.07      616.79     17.15 o 
 -12   1   1      152.43      155.29      8.26 o 
 -11   1   1       22.22       19.83      3.61 o 
 -10   1   1      142.35      131.65      8.84 o 
  -9   1   1       96.37       99.23      4.87 o 
  -8   1   1     1141.62     1171.41     15.88 o 
  -7   1   1     1912.46     1874.89     15.15 o 
  -6   1   1      251.27      215.33      5.68 o 
  -5   1   1      286.24      244.83      9.49 o 
  -4   1   1      112.04      119.60      1.61 o 
  -3   1   1     4334.42     4460.26     11.59 o 
  -2   1   1     1200.79     1138.36      5.73 o 
  -1   1   1      110.38       57.95      2.58 o 
   0   1   1      472.37      271.62      5.86 o 
   1   1   1      436.35      411.20      4.09 o 
   2   1   1     3289.96     3125.40     13.50 o 
   3   1   1       17.48       23.53      2.38 o 
   4   1   1        0.33       -0.58      1.39 o 
   5   1   1      701.55      705.01      7.01 o 
   6   1   1      283.27      285.22      4.29 o 
   7   1   1      410.84      358.50      4.82 o 
   8   1   1        0.60        0.21      1.56 o 
   9   1   1      612.11      603.84     10.20 o 
  10   1   1      592.58      610.41     10.14 o 
  11   1   1        0.26        4.45      2.35 o 
  12   1   1       74.69       84.32      7.64 o 
  13   1   1       21.17       24.19      5.69 o 
  14   1   1      163.00      174.86     14.58 o 
  15   1   1      154.58      168.22     26.79 o 
  16   1   1      100.50       85.63      8.30 o 
 -17   2   1        2.26        8.53      4.96 o 
 -16   2   1       76.91       73.99      8.62 o 
 -15   2   1      231.09      218.04     18.42 o 
 -14   2   1       37.97       47.91      8.18 o 
 -13   2   1      124.06      125.88      9.52 o 
 -12   2   1        5.18        7.63      5.87 o 
 -11   2   1      131.09      120.14      9.27 o 
 -10   2   1       28.63       34.16      4.43 o 
  -9   2   1       91.78      103.07      6.30 o 
  -8   2   1        1.60        5.43      2.25 o 
  -7   2   1     1364.62     1566.32     12.07 o 
  -6   2   1        2.48        1.05      1.72 o 
  -5   2   1     2590.17     2862.99     13.49 o 
  -4   2   1       15.48       12.34      1.95 o 
  -3   2   1     1934.29     1959.66      9.22 o 
  -2   2   1       97.43      100.32      2.75 o 
  -1   2   1       74.38       58.80      2.20 o 
   0   2   1       45.89       38.19      1.32 o 
   1   2   1     2398.82     1986.14      7.62 o 
   2   2   1      265.16      250.53      4.30 o 
   3   2   1      197.51      195.73      3.12 o 
   4   2   1      373.58      358.23      5.00 o 
   5   2   1      324.86      314.18      4.40 o 
   6   2   1       17.94       25.54      3.11 o 
   7   2   1      916.46      968.70      9.34 o 
   8   2   1        0.59        3.66      1.72 o 
   9   2   1      727.07      735.22     10.03 o 
  10   2   1       10.14        8.28      4.46 o 
  11   2   1        3.62       11.75      3.74 o 
  12   2   1        4.14        3.46      2.77 o 
  13   2   1       62.37       69.00      5.51 o 
  14   2   1        1.53        2.25      5.68 o 
  15   2   1       37.87       43.05      8.00 o 
  16   2   1       13.84        7.68      4.21 o 
 -17   3   1       60.64       61.49      8.10 o 
 -16   3   1       80.50       96.11      8.53 o 
 -15   3   1      169.55      171.70     17.69 o 
 -14   3   1      116.93      124.59      7.53 o 
 -13   3   1       65.16       73.09      6.20 o 
 -12   3   1      385.92      386.16     10.04 o 
 -11   3   1       30.76       39.43      5.25 o 
 -10   3   1      258.15      249.14     11.49 o 
  -9   3   1     1048.08     1040.96     13.00 o 
  -8   3   1        7.86        6.73      2.63 o 
  -7   3   1      250.40      238.20      8.00 o 
  -6   3   1      257.74      218.76      5.28 o 
  -5   3   1     1372.02     1368.64     11.77 o 
  -4   3   1     3680.31     3641.82     16.96 o 
  -3   3   1     5376.14     5272.54     14.93 o 
  -2   3   1        4.07       15.20      1.53 o 
  -1   3   1    12514.50    12004.89     38.37 o 
   0   3   1     3886.41     4104.08     10.95 o 
   1   3   1      102.98       93.63      2.20 o 
   2   3   1     3254.82     3391.83     11.09 o 
   3   3   1     8516.08     8333.79     26.17 o 
   4   3   1      533.06      536.51      6.19 o 
   5   3   1     1221.72     1175.11      8.61 o 
   6   3   1     1570.81     1597.27     11.06 o 
   7   3   1      176.32      163.73      7.66 o 
   8   3   1        0.47        2.85      2.22 o 
   9   3   1      140.79      151.17      7.61 o 
  10   3   1       92.23       93.75      6.62 o 
  11   3   1      115.93      116.76      8.24 o 
  12   3   1       44.70       33.45      4.21 o 
  13   3   1        0.06       -0.72      4.73 o 
  14   3   1       29.62       27.36      4.81 o 
  15   3   1       28.29       27.97      5.31 o 
  16   3   1       48.84       51.89      6.71 o 
 -17   4   1        3.81       11.86      4.38 o 
 -16   4   1       31.77       25.75      5.38 o 
 -15   4   1        0.18        8.74      4.99 o 
 -14   4   1        3.11        8.31      4.30 o 
 -13   4   1        0.18        8.77      2.85 o 
 -12   4   1        0.53       -3.08      3.08 o 
 -11   4   1        6.11        6.89      3.72 o 
 -10   4   1      285.27      285.08      9.89 o 
  -9   4   1        0.11        0.77      2.75 o 
  -8   4   1     3654.15     4022.41     27.90 o 
  -7   4   1       29.75       36.09      3.19 o 
  -6   4   1     5382.87     5926.14     42.70 o 
  -5   4   1      105.41       99.65      4.31 o 
  -4   4   1      664.96      619.91      7.46 o 
  -3   4   1       58.68       53.28      3.12 o 
  -2   4   1     1343.87     1376.96      9.70 o 
  -1   4   1       86.07       77.17      2.42 o 
   0   4   1     3849.34     3695.27     10.38 o 
   1   4   1       29.52       30.28      1.69 o 
   2   4   1     4367.16     4309.26     13.03 o 
   3   4   1        2.96        2.62      1.11 o 
   4   4   1      580.78      551.77      5.60 o 
   5   4   1      107.82       99.05      4.25 o 
   6   4   1        1.40        4.08      2.20 o 
   7   4   1       13.15       11.36      1.97 o 
   8   4   1     1569.75     1740.49     18.72 o 
   9   4   1       64.93       66.83      5.68 o 
  10   4   1      761.85      802.42     13.62 o 
  11   4   1        0.87        7.94      3.10 o 
  12   4   1       21.30       25.62      3.54 o 
  13   4   1        0.01        3.94      3.79 o 
  14   4   1        1.57        5.90      3.80 o 
  15   4   1        0.44        5.26      4.14 o 
  16   4   1       10.82       24.37      7.32 o 
 -16   5   1      109.17       97.14     10.25 o 
 -15   5   1       10.25       10.80      3.82 o 
 -14   5   1        5.17        5.16      3.95 o 
 -13   5   1      117.76      114.90      8.35 o 
 -12   5   1      129.15      113.47      9.01 o 
 -11   5   1      136.78      129.84      7.56 o 
 -10   5   1      490.66      487.06     12.16 o 
  -9   5   1      140.64      129.35      6.81 o 
  -8   5   1       94.87      113.47      6.59 o 
  -7   5   1      871.21      867.17      8.13 o 
  -6   5   1      197.62      180.95      3.73 o 
  -5   5   1       52.46       49.74      3.60 o 
  -4   5   1      400.57      396.47      4.82 o 
  -3   5   1      779.38      739.75      6.96 o 
  -2   5   1     1613.31     1639.80      8.61 o 
  -1   5   1     5869.98     6194.16     18.09 o 
   0   5   1     3147.32     3034.13     10.39 o 
   1   5   1       70.36       68.21      2.92 o 
   2   5   1     2832.87     2752.50     10.97 o 
   3   5   1     5419.02     5773.74     23.97 o 
   4   5   1     1524.79     1549.31     15.26 o 
   5   5   1      103.44       96.75      5.16 o 
   6   5   1      305.37      293.00      5.95 o 
   7   5   1      347.97      342.91     10.01 o 
   8   5   1       32.67       37.46      3.53 o 
   9   5   1      263.39      291.42     14.66 o 
  10   5   1        0.05        2.51      3.73 o 
  11   5   1        2.67        6.15      2.24 o 
  12   5   1      112.93      116.02      6.04 o 
  13   5   1       72.84       62.27      4.79 o 
  14   5   1       20.33       25.96      4.41 o 
  15   5   1       25.75       14.90      4.78 o 
 -16   6   1        8.42       -1.84      5.34 o 
 -15   6   1      858.85      904.29     69.20 o 
 -14   6   1       22.53       24.99      5.55 o 
 -13   6   1        1.88        2.98      3.95 o 
 -12   6   1       25.67       17.60      3.37 o 
 -11   6   1      436.06      423.12     10.33 o 
 -10   6   1        0.37        4.23      3.90 o 
  -9   6   1      815.68      821.43     11.52 o 
  -8   6   1      156.01      127.69     13.45 o 
  -7   6   1     1103.19     1258.73     10.47 o 
  -6   6   1       77.14       80.96      4.02 o 
  -5   6   1      934.27      942.70     10.31 o 
  -4   6   1      124.37      128.81      8.70 o 
  -3   6   1     2780.81     2791.79     16.82 o 
  -2   6   1      167.33      151.31      6.09 o 
  -1   6   1     1220.52     1133.52     10.35 o 
   0   6   1      149.64      162.75      4.10 o 
   1   6   1      490.15      636.24      7.38 o 
   2   6   1       14.21       11.53      1.74 o 
   3   6   1       80.02       80.25      5.00 o 
   4   6   1       34.65       33.22      3.96 o 
   5   6   1     2085.35     2087.88     13.68 o 
   6   6   1        0.63        2.41      1.50 o 
   7   6   1      478.29      499.59      8.50 o 
   8   6   1       75.85       70.67      5.63 o 
   9   6   1      726.43      778.14     15.96 o 
  10   6   1       47.18       48.27      4.13 o 
  11   6   1      312.26      315.64      9.48 o 
  12   6   1        1.29       -2.74      2.74 o 
  13   6   1       80.91       79.73      6.31 o 
  14   6   1       14.59       36.71      9.93 o 
  15   6   1        0.04        7.06      3.54 o 
 -16   7   1       16.89       17.12      4.97 o 
 -15   7   1        0.03        1.00      3.19 o 
 -14   7   1       27.56       28.14      5.32 o 
 -13   7   1      222.26      215.76     11.01 o 
 -12   7   1       11.25       18.76      3.62 o 
 -11   7   1        8.02        7.61      3.66 o 
 -10   7   1      292.28      275.34     14.00 o 
  -9   7   1      538.74      546.25     11.09 o 
  -8   7   1      356.88      372.57     10.66 o 
  -7   7   1        1.17        5.11      1.61 o 
  -6   7   1      770.75      791.35      8.80 o 
  -5   7   1       91.09       90.46      6.09 o 
  -4   7   1      130.59      116.26      8.28 o 
  -3   7   1        6.76       12.76      1.88 o 
  -2   7   1      573.80      605.40      8.66 o 
  -1   7   1        5.39       15.91      2.30 o 
   0   7   1      522.92      489.80      5.72 o 
   1   7   1        5.84        5.45      3.08 o 
   2   7   1       17.76       16.87      2.23 o 
   3   7   1        0.02        4.23      1.55 o 
   4   7   1       63.16       71.10      4.66 o 
   5   7   1        3.01        2.43      1.61 o 
   6   7   1      143.43      140.21      6.06 o 
   7   7   1       14.18       12.36      2.23 o 
   8   7   1       84.86       86.97      4.53 o 
   9   7   1        7.91       10.35      5.27 o 
  10   7   1       48.19       58.97      5.46 o 
  11   7   1      201.20      197.77     11.90 o 
  12   7   1      100.33       88.01      6.04 o 
  13   7   1        1.30        1.77      3.57 o 
  14   7   1        3.77        1.92      8.19 o 
  15   7   1       80.25       93.36      8.45 o 
 -15   8   1        0.26        6.24      6.46 o 
 -14   8   1       26.19       24.81      7.28 o 
 -13   8   1        3.54        4.59      3.59 o 
 -12   8   1      128.11      119.05      8.88 o 
 -11   8   1       55.10       56.71      5.23 o 
 -10   8   1        1.17        7.45      2.50 o 
  -9   8   1       63.54       66.53      4.60 o 
  -8   8   1      383.93      375.44      9.45 o 
  -7   8   1       11.92       14.49      2.23 o 
  -6   8   1      283.85      250.88     11.64 o 
  -5   8   1      641.85      633.19      9.90 o 
  -4   8   1       35.03       37.87      3.23 o 
  -3   8   1      148.47      173.85      8.34 o 
  -2   8   1     2400.35     2405.42     15.18 o 
  -1   8   1       32.88       25.49      2.94 o 
   0   8   1     1006.40     1098.70     10.50 o 
   1   8   1     1683.99     1832.35     13.73 o 
   2   8   1     1845.88     1966.30     15.35 o 
   3   8   1       18.86       22.94      4.45 o 
   4   8   1     1350.44     1373.77     12.77 o 
   5   8   1      118.50      129.29      5.46 o 
   6   8   1      129.74      124.87      6.12 o 
   7   8   1      356.49      372.09      9.28 o 
   8   8   1      198.69      180.25     11.73 o 
   9   8   1       24.17       25.85      2.88 o 
  10   8   1       68.88       62.76      5.70 o 
  11   8   1       90.64       95.07      7.06 o 
  12   8   1       43.65       62.46      8.44 o 
  13   8   1        2.84       10.51      3.15 o 
  14   8   1       41.95       39.55      8.49 o 
 -15   9   1        3.51       13.72      6.16 o 
 -14   9   1      126.48      106.34     11.61 o 
 -13   9   1       18.01       11.86      3.35 o 
 -12   9   1       64.59       67.67      5.50 o 
 -11   9   1       76.89       76.05      5.59 o 
 -10   9   1      603.00      648.06     13.10 o 
  -9   9   1       22.88       15.35      3.16 o 
  -8   9   1     1005.73      991.97     16.85 o 
  -7   9   1      632.00      636.23     13.79 o 
  -6   9   1      351.87      362.52      7.87 o 
  -5   9   1       33.62       41.74      3.43 o 
  -4   9   1      744.02      715.37     11.51 o 
  -3   9   1       64.96       61.44      4.40 o 
  -2   9   1      383.86      363.02      8.97 o 
  -1   9   1       51.86       47.72      3.58 o 
   0   9   1      214.00      200.16      6.33 o 
   1   9   1       23.24       15.29      2.94 o 
   2   9   1      205.23      184.91      6.44 o 
   3   9   1      130.58      129.09      8.68 o 
   4   9   1      343.13      342.38      7.92 o 
   5   9   1        2.42        6.46      2.01 o 
   6   9   1      628.96      646.79     13.21 o 
   7   9   1       39.13       36.63      3.21 o 
   8   9   1       95.26       92.35      7.36 o 
   9   9   1      458.10      469.79     12.05 o 
  10   9   1      478.79      491.94     21.63 o 
  11   9   1       35.87       19.90      3.74 o 
  12   9   1      139.04      117.96     10.10 o 
  13   9   1       48.21       35.97      6.88 o 
  14   9   1       33.31       35.59      8.87 o 
 -14  10   1       44.81       45.97      6.05 o 
 -13  10   1       29.54       26.67      4.78 o 
 -12  10   1        2.93        3.98      2.62 o 
 -11  10   1       50.72       45.01      5.24 o 
 -10  10   1       85.40       75.81      6.59 o 
  -9  10   1       92.50       89.38      5.97 o 
  -8  10   1      745.19      760.59     16.07 o 
  -7  10   1      234.15      217.29      9.88 o 
  -6  10   1      418.86      425.53      9.84 o 
  -5  10   1     3232.04     3410.76     32.70 o 
  -4  10   1       89.66       82.95      4.13 o 
  -3  10   1      113.48      111.64      5.11 o 
  -2  10   1      429.98      404.47      9.02 o 
  -1  10   1      378.06      426.16      8.09 o 
   0  10   1       94.66       90.32      4.57 o 
   1  10   1      330.65      298.17      8.14 o 
   2  10   1      167.96      157.87      8.05 o 
   3  10   1        0.15        3.27      1.66 o 
   4  10   1      293.08      298.01     10.07 o 
   5  10   1        3.14        3.66      1.83 o 
   6  10   1        0.00        1.00      2.13 o 
   7  10   1     1382.28     1478.24     27.55 o 
   8  10   1      181.00      183.34      9.39 o 
   9  10   1      395.65      406.60     19.07 o 
  10  10   1      209.97      209.17     13.99 o 
  11  10   1       63.47       52.17      6.83 o 
  12  10   1       13.10       16.91     10.51 o 
  13  10   1        0.62        7.72      3.60 o 
 -13  11   1        0.64        1.11      3.05 o 
 -12  11   1       38.65       28.42      5.08 o 
 -11  11   1        7.48        7.41      3.98 o 
 -10  11   1        9.10       15.56      3.27 o 
  -9  11   1       15.88       13.01      3.35 o 
  -8  11   1        1.96        0.72      2.34 o 
  -7  11   1       10.66       10.39      2.28 o 
  -6  11   1       25.13       23.03      3.19 o 
  -5  11   1      757.82      792.90     12.76 o 
  -4  11   1       93.87      100.74      4.81 o 
  -3  11   1      272.19      276.54     12.68 o 
  -2  11   1        3.63        2.82      2.17 o 
  -1  11   1     1034.12      932.67     13.14 o 
   0  11   1      206.65      209.49      9.42 o 
   1  11   1        1.56        6.65      2.66 o 
   2  11   1      147.29      142.40      6.33 o 
   3  11   1      816.12      744.30     19.54 o 
   4  11   1       40.11       33.84      4.80 o 
   5  11   1      187.40      176.03     10.20 o 
   6  11   1       40.19       51.03      3.98 o 
   7  11   1      595.86      627.28     14.42 o 
   8  11   1        1.45       10.37      3.36 o 
   9  11   1        1.95        6.79      3.13 o 
  10  11   1        2.46        6.03      5.56 o 
  11  11   1       34.89       24.99      5.01 o 
  12  11   1        0.25        4.08      3.62 o 
 -12  12   1       16.67       16.06      4.12 o 
 -11  12   1        0.05        9.65      3.75 o 
 -10  12   1       56.61       52.11      7.97 o 
  -9  12   1        0.02        5.69      2.98 o 
  -8  12   1      655.05      672.55     19.55 o 
  -7  12   1      143.07      113.10      8.23 o 
  -6  12   1      230.32      208.23      7.55 o 
  -5  12   1       83.75       87.62      5.67 o 
  -4  12   1       14.66       16.79      3.29 o 
  -3  12   1       31.90       21.77      2.59 o 
  -2  12   1      714.66      714.00     11.65 o 
  -1  12   1       33.04       29.28      2.88 o 
   0  12   1       69.35       54.57      4.06 o 
   1  12   1        0.03       -1.26      1.93 o 
   2  12   1       21.42       26.33      3.00 o 
   3  12   1        5.89        6.00      1.77 o 
   4  12   1      468.42      464.21     13.14 o 
   5  12   1       92.93       84.12      6.70 o 
   6  12   1       94.57       76.72      6.29 o 
   7  12   1       46.00       38.12      4.13 o 
   8  12   1       21.77       30.46      4.45 o 
   9  12   1      163.97      147.52     10.40 o 
  10  12   1      114.15      102.58      8.48 o 
  11  12   1        0.09        4.35      3.92 o 
 -11  13   1        0.72       -0.49      5.17 o 
 -10  13   1       55.31       63.93      9.40 o 
  -9  13   1        2.88        5.33      3.62 o 
  -8  13   1      453.35      377.31     37.37 o 
  -7  13   1        7.07        6.66      2.07 o 
  -6  13   1       17.89       21.77      3.39 o 
  -5  13   1       28.24       20.44      3.72 o 
  -4  13   1       14.62       13.37      2.63 o 
  -3  13   1       76.48       69.83      4.34 o 
  -2  13   1      125.92      103.09      5.85 o 
  -1  13   1       28.56       31.38      3.83 o 
   0  13   1      349.21      299.25     12.02 o 
   1  13   1        0.52        1.83      2.27 o 
   2  13   1      542.46      502.73     17.18 o 
   3  13   1       21.06       25.12      4.16 o 
   4  13   1        0.03        3.55      2.20 o 
   5  13   1       56.44       50.88      4.80 o 
   6  13   1        9.20        5.86      2.27 o 
   7  13   1       51.26       42.32      6.04 o 
   8  13   1        1.21       -3.06      3.86 o 
   9  13   1        0.28        8.38      6.39 o 
  10  13   1      225.23      212.70     19.30 o 
 -10  14   1        4.37        5.56      5.10 o 
  -9  14   1      289.83      222.68     29.49 o 
  -8  14   1        8.39        6.39      4.42 o 
  -7  14   1      149.23      118.08     16.89 o 
  -6  14   1        2.15        5.79      2.72 o 
  -5  14   1      421.47      404.04     12.27 o 
  -4  14   1       13.05       12.89      2.52 o 
  -3  14   1      427.51      422.39     26.38 o 
  -2  14   1        0.41        7.30      1.90 o 
  -1  14   1       41.42       51.97      3.76 o 
   0  14   1        1.06        2.96      2.54 o 
   1  14   1     3056.17     3002.58     82.28 o 
   2  14   1        1.15        4.28      2.11 o 
   3  14   1        8.32        4.71      2.77 o 
   4  14   1        0.02        9.20      1.91 o 
   5  14   1      509.45      477.57     31.48 o 
   6  14   1        0.52        0.95      2.20 o 
   7  14   1      169.93      137.09     10.20 o 
   8  14   1        3.82        2.60      9.16 o 
   9  14   1       10.42       11.42      3.66 o 
  -8  15   1        1.80        8.93      5.65 o 
  -7  15   1       82.58       81.00      9.43 o 
  -6  15   1        0.48        3.10      2.77 o 
  -5  15   1       49.67       37.73      6.83 o 
  -4  15   1        0.00       -0.96      3.06 o 
  -3  15   1      425.00      397.60     14.70 o 
  -2  15   1        0.26        4.87      4.54 o 
  -1  15   1       69.02       59.73      6.36 o 
   0  15   1        0.11        5.00      3.35 o 
   1  15   1       12.90       14.45      3.91 o 
   2  15   1        0.28        3.79      3.37 o 
   3  15   1       87.17       86.23      7.47 o 
   4  15   1        0.00        6.09      3.36 o 
   5  15   1      146.55      126.54     14.40 o 
   6  15   1        3.43       -2.37      7.38 o 
   7  15   1       88.16       76.66      7.28 o 
  -6  16   1      213.20      247.10     54.53 o 
  -5  16   1       68.69       57.89      7.35 o 
  -4  16   1        0.46        6.67      5.79 o 
  -3  16   1       15.73       20.59      5.91 o 
  -2  16   1      190.29      189.67     26.08 o 
  -1  16   1        3.11        3.03      3.44 o 
   0  16   1        1.37        0.12      3.95 o 
   1  16   1        0.43        7.53      3.92 o 
   2  16   1       51.53       68.19      9.00 o 
   3  16   1        0.02        5.86      5.20 o 
   4  16   1       94.22       97.43      9.11 o 
   5  16   1        6.24       10.95      4.35 o 
  -2  17   1       58.38       55.75      9.45 o 
  -1  17   1        0.04        8.40      4.63 o 
   0  17   1       83.85       74.10     14.39 o 
   1  17   1        0.13       16.26      4.78 o 
 -17   0   2       36.90       40.83     10.89 o 
 -16   0   2      114.81      107.71     13.30 o 
 -15   0   2       37.39       46.00      7.82 o 
 -14   0   2      566.69      621.71     63.08 o 
 -13   0   2        3.60        6.73      5.58 o 
 -12   0   2      643.74      690.12     26.86 o 
 -11   0   2        0.01        4.24     11.81 o 
 -10   0   2     4389.85     4728.13     64.09 o 
  -9   0   2       26.31       30.35      6.46 o 
  -8   0   2      118.52       97.48      7.03 o 
  -7   0   2       12.63       13.93      2.14 o 
  -6   0   2     5199.69     5370.17     22.86 o 
  -5   0   2       65.22       56.83      8.98 o 
  -3   0   2       18.84       40.67      5.28 o 
  -2   0   2    21351.09    20563.85     44.77 o 
  -1   0   2       19.83       22.70      1.81 o 
   0   0   2      824.87      682.79     12.90 o 
   1   0   2        8.51       10.98      2.24 o 
   3   0   2      119.42       95.53      7.97 o 
   4   0   2     1019.93     1164.11     22.00 o 
   5   0   2       10.79       13.33      4.07 o 
   6   0   2    10071.58    10694.70    105.99 o 
   7   0   2        0.36       -3.75      6.51 o 
   8   0   2     1716.68     1862.11     19.67 o 
   9   0   2       11.90        9.64      4.25 o 
  10   0   2       76.55       98.50      6.55 o 
  11   0   2        0.51        7.43     13.56 o 
  12   0   2      156.68      169.63     16.12 o 
  13   0   2        0.00        5.09      6.09 o 
  14   0   2       83.48       95.84     13.01 o 
  15   0   2        1.43       10.21     16.20 o 
 -17   1   2       20.85       19.65      4.99 o 
 -16   1   2      168.06      177.07     13.00 o 
 -15   1   2      101.29      113.35     15.48 o 
 -14   1   2        5.33        7.03      3.67 o 
 -13   1   2        0.20        6.20      8.01 o 
 -12   1   2      899.05      977.53     18.54 o 
 -11   1   2        7.89        3.98      7.74 o 
 -10   1   2      133.41      143.15      8.81 o 
  -9   1   2        1.76        2.46      3.23 o 
  -8   1   2      372.94      356.78      6.06 o 
  -7   1   2     1560.94     1697.72     13.11 o 
  -6   1   2     2529.24     2464.02     19.08 o 
  -5   1   2      298.74      264.52      4.19 o 
  -4   1   2      245.36      202.57      2.81 o 
  -3   1   2        5.15       17.84      2.40 o 
  -2   1   2     5327.25     5468.74     14.54 o 
  -1   1   2     2126.53     2074.43      5.86 o 
   0   1   2      199.88      184.71      2.53 o 
   1   1   2     1377.16     1302.31      8.14 o 
   2   1   2     1049.61     1090.36     11.96 o 
   3   1   2      184.58      161.88      4.78 o 
   4   1   2        5.94        3.22      1.46 o 
   5   1   2      215.07      211.35      4.03 o 
   6   1   2      151.38      166.50      4.57 o 
   7   1   2       65.67       60.62      2.97 o 
   8   1   2      412.99      411.57      9.20 o 
   9   1   2        1.24        6.00      2.19 o 
  10   1   2      156.11      144.80      4.95 o 
  11   1   2      533.65      571.31     10.22 o 
  12   1   2        6.45        9.12      6.29 o 
  13   1   2        1.46       -3.93      3.93 o 
  14   1   2       71.30       69.88      8.89 o 
  15   1   2       13.44        2.83      3.76 o 
 -17   2   2      259.88      288.16     15.87 o 
 -16   2   2        0.82       -1.39      4.06 o 
 -15   2   2      193.90      186.26     10.90 o 
 -14   2   2        4.25        7.50      3.69 o 
 -13   2   2     3122.60     3479.60     38.46 o 
 -12   2   2       29.06       20.12      4.45 o 
 -11   2   2      764.38      744.79     12.21 o 
 -10   2   2       11.37       17.43      3.90 o 
  -9   2   2      763.97      734.75     16.36 o 
  -8   2   2       76.59       83.24      6.68 o 
  -7   2   2     8758.58     9398.16     41.22 o 
  -6   2   2       49.02       50.92      2.61 o 
  -5   2   2      277.80      310.60      6.55 o 
  -4   2   2       56.46       62.48      2.90 o 
  -3   2   2     6517.43     6363.77     29.11 o 
  -2   2   2       34.12       35.76      4.20 o 
  -1   2   2     5262.10     5540.10     33.05 o 
   0   2   2        0.81        2.72      0.72 o 
   1   2   2    19685.30    19827.17     35.16 o 
   2   2   2       47.60       38.86      2.29 o 
   3   2   2      396.83      487.26      7.51 o 
   4   2   2        8.68        9.42      2.68 o 
   5   2   2      467.04      465.53      6.13 o 
   6   2   2       24.32       24.29      2.86 o 
   7   2   2      141.25      123.83      5.10 o 
   8   2   2       40.69       39.99      3.25 o 
   9   2   2      248.95      246.97      8.21 o 
  10   2   2        0.08        0.89      4.12 o 
  11   2   2      329.80      325.35      9.09 o 
  12   2   2       27.91       16.21      4.72 o 
  13   2   2       31.51       35.28      6.69 o 
  14   2   2        3.38        6.04      2.92 o 
  15   2   2       30.16       25.86      5.82 o 
 -17   3   2        8.91       12.27      4.74 o 
 -16   3   2       22.27       24.29      5.10 o 
 -15   3   2      635.82      698.76     19.51 o 
 -14   3   2       75.55       69.67      8.20 o 
 -13   3   2       43.55       41.56     11.69 o 
 -12   3   2       25.09       22.40      4.49 o 
 -11   3   2     1037.89     1081.76     33.15 o 
 -10   3   2       58.86       63.76      5.70 o 
  -9   3   2     1180.85     1110.36     16.41 o 
  -8   3   2     1086.71     1094.89     13.41 o 
  -7   3   2        0.01       -1.44      2.97 o 
  -6   3   2        9.05        5.66      2.20 o 
  -5   3   2      792.94      675.20      6.99 o 
  -4   3   2      645.41      641.48      6.32 o 
  -3   3   2     6479.98     6484.74     15.85 o 
  -2   3   2     2957.00     2832.65     11.11 o 
  -1   3   2       90.76       49.83      2.68 o 
   0   3   2     5673.07     5431.39     14.45 o 
   1   3   2     7821.28     8123.39     34.16 o 
   2   3   2        3.91        5.55      1.22 o 
   3   3   2      627.21      695.78      7.21 o 
   4   3   2     2504.06     2545.11     14.75 o 
   5   3   2      946.88     1020.65     16.42 o 
   6   3   2      504.40      468.95      8.65 o 
   7   3   2     1764.78     1869.84     15.66 o 
   8   3   2       40.00       37.74      3.40 o 
   9   3   2       23.04       27.40      3.70 o 
  10   3   2        6.70        7.10      3.94 o 
  11   3   2      170.84      188.84     11.53 o 
  12   3   2       16.78       11.56      3.23 o 
  13   3   2       64.12       49.52     14.04 o 
  14   3   2        0.37        3.28      4.04 o 
  15   3   2        0.07       -0.99      8.98 o 
 -17   4   2        7.91        6.47      6.19 o 
 -16   4   2      160.65      154.71     11.49 o 
 -15   4   2      114.24      101.11      8.05 o 
 -14   4   2        3.52        8.10      3.43 o 
 -13   4   2        0.40        2.03      2.97 o 
 -12   4   2        1.62        2.34      4.28 o 
 -11   4   2       43.49       48.17      3.92 o 
 -10   4   2       35.28       25.46      3.36 o 
  -9   4   2        0.20        6.33      2.01 o 
  -8   4   2     1192.02     1110.89     12.69 o 
  -7   4   2      151.12      156.33      4.36 o 
  -6   4   2      150.48      217.90      4.16 o 
  -5   4   2      123.18      145.24      6.03 o 
  -4   4   2     4984.22     4785.96     21.77 o 
  -3   4   2        4.05        1.60      1.61 o 
  -2   4   2      350.46      291.45      4.53 o 
  -1   4   2       28.28       30.24      2.01 o 
   0   4   2     3189.17     2826.76     15.77 o 
   1   4   2      223.23      220.52      3.99 o 
   2   4   2      399.91      458.21      4.72 o 
   3   4   2        8.81        5.77      1.96 o 
   4   4   2      168.85      169.22      5.05 o 
   5   4   2       93.09       89.69      3.47 o 
   6   4   2     1553.15     1516.93     21.47 o 
   7   4   2       14.65       15.55      2.54 o 
   8   4   2      559.66      527.17      8.23 o 
   9   4   2       33.33       39.25      4.98 o 
  10   4   2      596.71      614.67     10.93 o 
  11   4   2       10.08       11.11      4.85 o 
  12   4   2      374.36      410.38     14.04 o 
  13   4   2        0.31       -1.98      3.88 o 
  14   4   2        3.22       -1.96      3.81 o 
  15   4   2        6.58       15.07      7.03 o 
 -17   5   2        8.98       10.81      4.07 o 
 -16   5   2        0.52        5.54      6.26 o 
 -15   5   2      183.50      161.36     10.24 o 
 -14   5   2        1.12        8.18      4.16 o 
 -13   5   2        2.98       -0.36      3.19 o 
 -12   5   2      285.73      295.45     12.26 o 
 -11   5   2       36.78       32.81      2.70 o 
 -10   5   2      446.79      433.46      9.91 o 
  -9   5   2      565.26      584.75     10.40 o 
  -8   5   2      665.26      622.00     12.51 o 
  -7   5   2       10.79       10.61      2.01 o 
  -6   5   2     4338.84     4540.63     21.28 o 
  -5   5   2       93.12       82.49      3.63 o 
  -4   5   2       65.64       84.57      5.70 o 
  -3   5   2      223.16      238.58      3.89 o 
  -2   5   2     2697.14     2534.28     11.78 o 
  -1   5   2      725.50      717.44      6.87 o 
   0   5   2     9768.00    10367.15     26.38 o 
   1   5   2     1346.37     1304.39      7.66 o 
   2   5   2      562.42      530.31      4.89 o 
   3   5   2      296.93      259.83      3.96 o 
   4   5   2     7505.33     7897.37     60.28 o 
   5   5   2      339.93      343.17     10.15 o 
   6   5   2       53.44       45.77      2.54 o 
   7   5   2      122.61      120.54      5.33 o 
   8   5   2      353.57      350.16      8.26 o 
   9   5   2        4.61        7.33      2.93 o 
  10   5   2      804.37      878.18     13.80 o 
  11   5   2        1.92        2.77      2.79 o 
  12   5   2        8.61        5.60      3.25 o 
  13   5   2       41.87       52.73      6.01 o 
  14   5   2      203.86      216.25     20.25 o 
  15   5   2        0.01        1.63      4.50 o 
 -16   6   2        0.48        8.08      6.70 o 
 -15   6   2       10.39        8.80      5.18 o 
 -14   6   2      142.67      135.78      9.93 o 
 -13   6   2      879.67      881.35     14.76 o 
 -12   6   2       10.96       13.36      3.33 o 
 -11   6   2       68.54       77.27      5.53 o 
 -10   6   2       88.58       89.78      5.57 o 
  -9   6   2        8.24        9.30      3.47 o 
  -8   6   2       28.61       24.91      3.04 o 
  -7   6   2     1747.17     1714.89     14.28 o 
  -6   6   2      201.52      227.57      6.23 o 
  -5   6   2      492.05      506.05      7.81 o 
  -4   6   2       57.52       57.29      3.99 o 
  -3   6   2     2562.75     2620.42     14.07 o 
  -2   6   2      180.86      171.56      4.97 o 
  -1   6   2     1913.29     1886.79     11.56 o 
   0   6   2       74.85       70.74      5.37 o 
   1   6   2     2396.68     2859.53     14.20 o 
   2   6   2       27.14       39.12      3.13 o 
   3   6   2        3.28        3.36      1.27 o 
   4   6   2        1.54        3.38      3.28 o 
   5   6   2      443.10      400.83      9.92 o 
   6   6   2      161.88      155.95      6.04 o 
   7   6   2       33.42       29.80      3.33 o 
   8   6   2        0.83        1.11      2.46 o 
   9   6   2      331.32      330.81     14.85 o 
  10   6   2      112.05      106.33      5.68 o 
  11   6   2      134.50      137.19      7.84 o 
  12   6   2        3.90        7.09      4.05 o 
  13   6   2      124.72      136.33     13.04 o 
  14   6   2        7.06       13.75      5.73 o 
 -16   7   2       18.42       15.39      5.51 o 
 -15   7   2       26.69       17.63      5.75 o 
 -14   7   2        7.12        3.12      2.74 o 
 -13   7   2        0.03        1.95      2.46 o 
 -12   7   2       85.04       86.72      6.22 o 
 -11   7   2      592.73      614.79     14.18 o 
 -10   7   2      119.27      126.95      7.32 o 
  -9   7   2      862.47      918.62     17.00 o 
  -8   7   2      141.04      131.07      6.21 o 
  -7   7   2     2104.60     2222.50     23.77 o 
  -6   7   2       71.33       72.16      4.15 o 
  -5   7   2     4900.92     5103.77     29.97 o 
  -4   7   2        6.70        5.70      2.12 o 
  -3   7   2      333.60      285.72      4.99 o 
  -2   7   2        0.86        5.01      0.95 o 
  -1   7   2     3238.23     3393.67     17.35 o 
   0   7   2       20.26       16.87      3.69 o 
   1   7   2     1622.16     1501.23      9.69 o 
   2   7   2       26.17       27.23      3.35 o 
   3   7   2      134.59      114.33      5.00 o 
   4   7   2        0.16        2.06      3.72 o 
   5   7   2       26.71       21.20      3.07 o 
   6   7   2        0.56        6.89      1.47 o 
   7   7   2      181.67      168.13      9.87 o 
   8   7   2       31.51       32.29      3.03 o 
   9   7   2       63.76       66.95      5.70 o 
  10   7   2       53.17       61.33      5.17 o 
  11   7   2        0.59        1.79      3.24 o 
  12   7   2       41.04       49.22      4.76 o 
  13   7   2       14.93       10.05      5.72 o 
  14   7   2       32.25       36.80     10.63 o 
 -15   8   2        4.32        0.49      3.69 o 
 -14   8   2       54.55       68.09      7.25 o 
 -13   8   2       21.87       25.15      3.73 o 
 -12   8   2       33.34       30.69      3.13 o 
 -11   8   2       45.30       43.42      4.66 o 
 -10   8   2     1508.22     1586.39     20.46 o 
  -9   8   2        0.19        5.85      3.09 o 
  -8   8   2       71.76       67.44      4.89 o 
  -7   8   2       94.32       91.35      5.38 o 
  -6   8   2      518.29      553.01     12.17 o 
  -5   8   2      139.02      134.57      5.73 o 
  -4   8   2     3415.55     3393.48     20.81 o 
  -3   8   2        3.75        5.66      2.08 o 
  -2   8   2     1002.95     1106.46     10.69 o 
  -1   8   2      336.06      329.63      8.38 o 
   0   8   2      108.15       72.79      3.12 o 
   1   8   2       82.25       88.88      3.89 o 
   2   8   2     8995.73     9790.51     90.88 o 
   3   8   2      277.53      285.68      9.76 o 
   4   8   2       95.37      102.95      6.72 o 
   5   8   2      106.76      108.84      5.11 o 
   6   8   2     1404.82     1460.02     18.40 o 
   7   8   2       22.43       18.94      2.75 o 
   8   8   2      831.44      886.23     18.09 o 
   9   8   2       74.70       68.26      6.65 o 
  10   8   2      755.93      803.80     29.64 o 
  11   8   2        3.24        3.28      2.68 o 
  12   8   2        0.25        0.44      4.23 o 
  13   8   2       13.72        8.34      3.44 o 
 -15   9   2       14.91       13.08      3.63 o 
 -14   9   2      113.09       99.28      8.96 o 
 -13   9   2        0.34        7.27      3.78 o 
 -12   9   2      197.04      201.23     11.13 o 
 -11   9   2       17.13       16.98      2.79 o 
 -10   9   2      457.14      446.48     14.36 o 
  -9   9   2      223.71      229.12     16.40 o 
  -8   9   2       16.44       25.82      4.35 o 
  -7   9   2      451.99      462.23      8.68 o 
  -6   9   2     1869.38     1852.57     20.00 o 
  -5   9   2       64.01       61.98      3.61 o 
  -4   9   2       85.09       98.91      5.80 o 
  -3   9   2      179.13      168.76     12.72 o 
  -2   9   2      659.54      627.68      7.59 o 
  -1   9   2       47.79       48.57      2.64 o 
   0   9   2      120.87      109.89      6.33 o 
   1   9   2       77.96       78.74      6.05 o 
   2   9   2      571.04      543.37     11.21 o 
   3   9   2        0.07        3.72      1.79 o 
   4   9   2      706.08      667.28      9.47 o 
   5   9   2       12.63       14.44      4.02 o 
   6   9   2        2.89        3.12      3.27 o 
   7   9   2        7.23        7.05      4.19 o 
   8   9   2      811.22      873.49     21.35 o 
   9   9   2        1.69       -1.91      4.82 o 
  10   9   2      373.58      367.15     32.62 o 
  11   9   2      124.33      139.50     12.25 o 
  12   9   2       48.74       38.71      5.96 o 
  13   9   2       39.57       33.62      7.00 o 
 -14  10   2        3.48       11.98      3.72 o 
 -13  10   2      193.14      156.26     13.09 o 
 -12  10   2        3.71        3.47      3.18 o 
 -11  10   2      130.89      124.14     12.62 o 
 -10  10   2       28.07       32.57      3.22 o 
  -9  10   2      431.49      430.96     14.14 o 
  -8  10   2      110.03      104.90      6.40 o 
  -7  10   2     5593.55     5811.58     51.09 o 
  -6  10   2        3.53        2.57      2.38 o 
  -5  10   2     1991.20     2006.32     20.36 o 
  -4  10   2      918.50      945.06     13.39 o 
  -3  10   2      572.52      549.64      8.91 o 
  -2  10   2       41.81       36.82      3.95 o 
  -1  10   2     1804.97     1861.64     16.57 o 
   0  10   2      183.45      178.93      5.68 o 
   1  10   2      211.49      207.98      9.19 o 
   2  10   2       74.47       72.35      4.56 o 
   3  10   2      768.73      782.20     12.06 o 
   4  10   2       14.23       11.20      3.66 o 
   5  10   2      637.60      649.02     13.80 o 
   6  10   2        2.77        4.95      2.76 o 
   7  10   2        2.59        2.27      4.20 o 
   8  10   2      217.55      218.17     12.90 o 
   9  10   2      400.71      391.46     23.13 o 
  10  10   2       27.15       28.13      5.25 o 
  11  10   2      688.43      693.48     24.94 o 
  12  10   2       63.60       62.56      7.30 o 
 -13  11   2      127.29      118.20     16.36 o 
 -12  11   2        0.18        0.10      3.15 o 
 -11  11   2      547.79      554.01     15.66 o 
 -10  11   2        1.91       -1.62      3.23 o 
  -9  11   2      617.77      645.71     15.13 o 
  -8  11   2        0.03        3.60      2.15 o 
  -7  11   2       25.37       18.14      2.02 o 
  -6  11   2       25.92       27.39      3.01 o 
  -5  11   2      453.48      421.06     13.36 o 
  -4  11   2        4.69        7.55      2.51 o 
  -3  11   2     1329.61     1380.93     16.62 o 
  -2  11   2       46.87       48.50      3.44 o 
  -1  11   2       29.57       42.24      6.22 o 
   0  11   2       51.25       52.02      3.55 o 
   1  11   2     1911.89     1995.39     24.57 o 
   2  11   2        6.41        0.66      2.83 o 
   3  11   2      498.41      484.08     19.10 o 
   4  11   2       62.21       63.92      6.22 o 
   5  11   2      504.36      529.88     13.56 o 
   6  11   2        3.16       11.51      2.69 o 
   7  11   2      662.07      690.18     15.51 o 
   8  11   2       20.24       13.18      3.69 o 
   9  11   2       16.71       12.64      3.99 o 
  10  11   2       72.44       61.11      7.13 o 
  11  11   2       49.72       45.23      6.99 o 
 -12  12   2        0.01        7.97      5.07 o 
 -11  12   2        3.15        2.45      3.48 o 
 -10  12   2       24.64       16.22      3.75 o 
  -9  12   2       17.48       16.65      3.32 o 
  -8  12   2      125.36      127.45     10.29 o 
  -7  12   2      411.65      428.25     14.30 o 
  -6  12   2      422.18      397.58     10.25 o 
  -5  12   2      106.96       93.81      4.98 o 
  -4  12   2      249.64      256.77     15.65 o 
  -3  12   2       41.10       36.82      3.39 o 
  -2  12   2       33.55       23.71      2.77 o 
  -1  12   2      328.47      323.98      9.70 o 
   0  12   2      130.76      120.38      8.00 o 
   1  12   2       45.22       36.09      4.33 o 
   2  12   2       21.67       21.15      2.52 o 
   3  12   2       57.82       65.82      5.21 o 
   4  12   2        6.12        5.69      2.47 o 
   5  12   2       47.17       48.74      4.52 o 
   6  12   2      117.30      104.60      8.50 o 
   7  12   2       39.72       27.66      3.27 o 
   8  12   2      194.36      179.50     12.39 o 
   9  12   2        4.87        6.62      5.89 o 
  10  12   2      240.34      217.68     11.61 o 
  11  12   2       20.16        9.86      6.34 o 
 -11  13   2        4.22        2.43      4.01 o 
 -10  13   2       24.51       38.98      6.85 o 
  -9  13   2        3.73        8.86      2.98 o 
  -8  13   2      102.83       85.79     10.87 o 
  -7  13   2        5.33        4.02      2.94 o 
  -6  13   2     1126.17     1187.85     26.89 o 
  -5  13   2        0.56       -0.80      2.51 o 
  -4  13   2        9.43       18.33      4.46 o 
  -3  13   2       17.65       21.11      3.87 o 
  -2  13   2     2079.28     2098.17     39.38 o 
  -1  13   2       31.97       31.39      4.31 o 
   0  13   2      354.16      407.79     11.70 o 
   1  13   2       17.49       13.59      2.96 o 
   2  13   2      209.46      200.07     10.82 o 
   3  13   2       80.50       80.09      5.35 o 
   4  13   2      549.25      659.58     15.23 o 
   5  13   2        0.01        5.36      2.48 o 
   6  13   2      309.64      269.45     23.35 o 
   7  13   2       14.13        9.38      3.29 o 
   8  13   2      204.32      229.48     29.53 o 
   9  13   2        0.79       -0.24      3.70 o 
 -10  14   2      167.24      162.98     17.22 o 
  -9  14   2        0.78       -4.89      4.89 o 
  -8  14   2       95.29       85.27      8.68 o 
  -7  14   2       14.25       10.39      2.68 o 
  -6  14   2      107.39      105.47      8.07 o 
  -5  14   2        5.32        7.37      2.41 o 
  -4  14   2      221.24      202.88     10.43 o 
  -3  14   2       28.28       32.68      4.15 o 
  -2  14   2      103.51       99.73      7.61 o 
  -1  14   2        0.67        4.42      3.72 o 
   0  14   2       41.89       57.04      4.15 o 
   1  14   2        0.51        3.40      4.05 o 
   2  14   2     1035.74     1043.83     18.34 o 
   3  14   2       18.08       14.73      5.67 o 
   4  14   2       15.73       14.39      4.23 o 
   5  14   2        0.21        1.85      4.74 o 
   6  14   2      270.91      254.20     33.78 o 
   7  14   2        0.79        5.91      5.69 o 
   8  14   2       10.55       10.06      5.43 o 
  -8  15   2        0.03        2.92      3.51 o 
  -7  15   2      153.38      148.84     17.64 o 
  -6  15   2        6.05        6.41      5.17 o 
  -5  15   2      809.31      884.18     40.76 o 
  -4  15   2        0.70        2.85      3.27 o 
  -3  15   2        0.80        2.56      3.44 o 
  -2  15   2        3.93        9.46      3.13 o 
  -1  15   2       68.01       72.44      7.72 o 
   0  15   2        0.12        5.48      3.59 o 
   1  15   2      338.23      355.33     18.36 o 
   2  15   2        0.03        1.61      3.50 o 
   3  15   2       57.42       53.61      6.84 o 
   4  15   2        0.09        3.51      2.77 o 
   5  15   2      113.04       89.83     11.40 o 
   6  15   2        4.65        4.06      5.70 o 
  -6  16   2       26.11       59.64     13.64 o 
  -5  16   2      169.58      152.80     21.29 o 
  -4  16   2      104.62      119.61     10.97 o 
  -3  16   2       13.99        8.80      3.36 o 
  -2  16   2        4.42       10.58      3.83 o 
  -1  16   2      138.30      152.82     17.64 o 
   0  16   2        0.85        4.25      2.66 o 
   1  16   2       10.20        5.92      3.56 o 
   2  16   2        5.83        2.60      3.53 o 
   3  16   2       48.14       70.43      7.87 o 
   4  16   2        1.82        8.73      3.51 o 
 -18   1   3       18.25       21.01      4.85 o 
 -17   1   3       14.64       12.35      4.39 o 
 -16   1   3      200.77      214.81     14.29 o 
 -15   1   3       93.84       92.66      9.52 o 
 -14   1   3      552.95      596.10     15.75 o 
 -13   1   3       61.49       57.93      5.66 o 
 -12   1   3      929.12      950.51     16.54 o 
 -11   1   3      996.51      999.68     21.48 o 
 -10   1   3       36.17       42.61      4.61 o 
  -9   1   3       24.87       23.58      3.65 o 
  -8   1   3        1.82        2.24      1.20 o 
  -7   1   3      482.88      434.30      6.68 o 
  -6   1   3      679.96      754.12      7.73 o 
  -5   1   3     1461.84     1444.78     14.86 o 
  -4   1   3      614.82      566.59      5.88 o 
  -3   1   3       28.84       39.30      2.38 o 
  -2   1   3      255.16      239.38      5.76 o 
  -1   1   3     3596.25     3580.69     18.10 o 
   0   1   3     2298.46     2233.95      8.69 o 
   1   1   3      452.37      443.72      9.07 o 
   2   1   3       25.98       21.10      1.88 o 
   3   1   3      906.79      858.00      8.73 o 
   4   1   3     2306.76     2321.09     20.52 o 
   5   1   3        9.73        7.24      1.92 o 
   6   1   3       96.97       90.57      5.04 o 
   7   1   3        1.10        8.09      2.58 o 
   8   1   3       87.67       97.25      4.61 o 
   9   1   3      121.32      124.07      5.00 o 
  10   1   3       30.97       32.01      4.14 o 
  11   1   3       67.83       66.51      4.74 o 
  12   1   3      146.05      155.15      9.06 o 
  13   1   3        4.34        7.42      4.07 o 
  14   1   3       11.13       10.73      3.65 o 
  15   1   3        0.95        9.52      3.50 o 
 -18   2   3        0.68       11.14      7.70 o 
 -17   2   3       20.21       21.13      5.00 o 
 -16   2   3        6.60        9.53      9.46 o 
 -15   2   3        0.00        1.62      4.90 o 
 -14   2   3       87.59       90.46      6.23 o 
 -13   2   3      967.43      981.02     16.62 o 
 -12   2   3       63.10       64.40      6.95 o 
 -11   2   3      204.01      212.15      9.79 o 
 -10   2   3        2.63        6.50      2.71 o 
  -9   2   3      282.00      296.71      7.94 o 
  -8   2   3       61.25       60.26      3.88 o 
  -7   2   3      598.96      625.93      7.14 o 
  -6   2   3       23.48       29.00      2.06 o 
  -5   2   3     1290.92     1500.73      8.47 o 
  -4   2   3       29.31       30.06      2.49 o 
  -3   2   3     2365.29     2608.70      8.98 o 
  -2   2   3      191.87      186.94      3.05 o 
  -1   2   3     2232.77     2258.82     14.44 o 
   0   2   3       69.66       69.71      3.25 o 
   1   2   3        6.62        7.33      1.36 o 
   2   2   3        1.34       -0.66      1.60 o 
   3   2   3      312.22      269.23      4.39 o 
   4   2   3      259.88      268.76      5.41 o 
   5   2   3       82.53       79.03      3.69 o 
   6   2   3      180.17      186.59      7.40 o 
   7   2   3       22.32       24.00      2.91 o 
   8   2   3       18.19       22.77      4.52 o 
   9   2   3      231.47      237.25      8.24 o 
  10   2   3        0.39        0.62      2.62 o 
  11   2   3      267.90      260.81      9.40 o 
  12   2   3        4.67       11.70      3.48 o 
  13   2   3        0.00        9.82      3.65 o 
  14   2   3        0.36        2.63      3.76 o 
  15   2   3       25.20       10.40      4.34 o 
 -17   3   3        9.74       18.14      5.02 o 
 -16   3   3       10.84       11.53      4.16 o 
 -15   3   3      393.94      390.86     19.90 o 
 -14   3   3      339.17      332.05     20.84 o 
 -13   3   3      202.12      191.32     13.47 o 
 -12   3   3       68.03       62.39      5.84 o 
 -11   3   3       33.49       35.31      4.74 o 
 -10   3   3     1544.59     1619.30     20.76 o 
  -9   3   3      382.73      348.51      7.32 o 
  -8   3   3      408.07      351.31      5.23 o 
  -7   3   3     3176.20     3132.94     16.13 o 
  -6   3   3      257.84      251.96      4.63 o 
  -5   3   3       41.62       28.03      1.88 o 
  -4   3   3      634.54      558.19      5.69 o 
  -3   3   3     2414.17     2369.39     12.21 o 
  -2   3   3     1877.99     1868.29     12.95 o 
  -1   3   3     4511.78     4339.86     15.40 o 
   0   3   3      428.50      343.90      6.44 o 
   1   3   3     3919.66     3978.31     15.27 o 
   2   3   3      741.55      735.76      6.43 o 
   3   3   3      244.86      220.00      4.18 o 
   4   3   3      573.48      607.13      7.89 o 
   5   3   3     1824.97     1932.51     14.66 o 
   6   3   3      393.44      375.68      8.08 o 
   7   3   3       58.22       57.51      3.64 o 
   8   3   3      270.87      272.95      7.55 o 
   9   3   3        8.19       11.30      2.82 o 
  10   3   3       24.23       22.85      5.23 o 
  11   3   3       24.36       23.72      2.88 o 
  12   3   3       45.13       44.80      4.58 o 
  13   3   3        3.08        7.32      4.80 o 
  14   3   3        1.07        4.77      4.68 o 
 -17   4   3        3.40        7.64      4.09 o 
 -16   4   3        0.94        9.47      5.08 o 
 -15   4   3       15.55       26.04      5.35 o 
 -14   4   3      171.67      166.13     10.49 o 
 -13   4   3        0.00        0.62      1.78 o 
 -12   4   3        3.54        4.95      2.44 o 
 -11   4   3       16.80       17.34      4.51 o 
 -10   4   3       27.28       31.97      4.88 o 
  -9   4   3       15.13       16.91      3.97 o 
  -8   4   3     1190.48     1242.69     11.72 o 
  -7   4   3        0.15        2.41      1.56 o 
  -6   4   3     7600.80     8219.90     41.27 o 
  -5   4   3        6.00        1.58      2.98 o 
  -4   4   3     8611.10     9326.17     35.65 o 
  -3   4   3      131.10      112.48      3.78 o 
  -2   4   3     1619.92     1518.65     10.57 o 
  -1   4   3        6.43        7.70      1.65 o 
   0   4   3      453.21      431.72      5.66 o 
   1   4   3       70.62       73.78      5.83 o 
   2   4   3      694.33      686.82     12.57 o 
   3   4   3        0.94        0.89      1.31 o 
   4   4   3     1385.23     1399.25     10.81 o 
   5   4   3       11.52       11.15      1.95 o 
   6   4   3       35.80       35.51      3.66 o 
   7   4   3       33.68       35.39      4.86 o 
   8   4   3       70.18       66.69      3.65 o 
   9   4   3        0.38        2.47      2.07 o 
  10   4   3      427.45      436.47     11.54 o 
  11   4   3       33.80       32.47      3.84 o 
  12   4   3       91.37       72.56     10.52 o 
  13   4   3        2.12        8.69      4.99 o 
  14   4   3        0.92       13.52      5.33 o 
 -17   5   3       19.29       18.79      5.49 o 
 -16   5   3       15.65       12.35      5.39 o 
 -15   5   3        4.52        6.45      7.45 o 
 -14   5   3      278.04      282.81     26.26 o 
 -13   5   3        0.05        2.71      3.20 o 
 -12   5   3        0.65        4.57      4.04 o 
 -11   5   3      151.26      153.04      7.90 o 
 -10   5   3      339.16      341.63     10.31 o 
  -9   5   3       43.97       47.01      5.79 o 
  -8   5   3      872.26      928.42     11.12 o 
  -7   5   3      407.84      384.87      6.44 o 
  -6   5   3      522.26      597.27     12.52 o 
  -5   5   3      959.14      994.49     12.23 o 
  -4   5   3      303.49      275.76      4.83 o 
  -3   5   3      241.25      242.86      5.96 o 
  -2   5   3       57.22       61.73      5.81 o 
  -1   5   3      811.49      757.02      7.34 o 
   0   5   3      366.38      367.90      5.53 o 
   1   5   3     1391.06     1479.09     13.14 o 
   2   5   3      828.59      752.21      9.95 o 
   3   5   3      214.54      205.71      6.24 o 
   4   5   3      732.40      701.23     11.37 o 
   5   5   3     1599.43     1684.64     13.86 o 
   6   5   3      515.32      516.47      9.07 o 
   7   5   3        4.51        6.76      4.26 o 
   8   5   3       77.15       70.01      6.57 o 
   9   5   3      215.12      204.10      6.30 o 
  10   5   3        1.01        3.06      3.64 o 
  11   5   3       24.03       22.34      4.37 o 
  12   5   3        4.20       10.93      6.23 o 
  13   5   3        5.07        8.06      6.88 o 
  14   5   3       11.17       19.35     11.90 o 
 -17   6   3       22.37       14.32      6.04 o 
 -16   6   3       19.23       19.29      6.14 o 
 -15   6   3       40.53       39.59      6.35 o 
 -14   6   3       31.71       31.12      4.72 o 
 -13   6   3     2082.39     2164.45     25.32 o 
 -12   6   3       87.43       88.76      6.86 o 
 -11   6   3       48.05       45.87      4.09 o 
 -10   6   3        1.97        8.89      3.01 o 
  -9   6   3      938.97      895.50     13.00 o 
  -8   6   3       30.77       38.55      4.57 o 
  -7   6   3      606.47      575.27     10.03 o 
  -6   6   3      128.90      123.54      8.22 o 
  -5   6   3      827.84     1075.64      9.18 o 
  -4   6   3        0.00        1.54      1.78 o 
  -3   6   3      439.65      431.08      7.24 o 
  -2   6   3      287.38      258.54     14.35 o 
  -1   6   3      799.38      780.93      5.76 o 
   0   6   3      104.08       96.64      4.52 o 
   1   6   3     1474.08     1448.89     12.50 o 
   2   6   3      360.26      373.47     12.09 o 
   3   6   3      389.72      467.90     11.23 o 
   4   6   3       85.47       93.64      7.13 o 
   5   6   3       44.91       36.70      3.43 o 
   6   6   3        0.80        6.35      1.86 o 
   7   6   3      502.41      476.29      9.42 o 
   8   6   3       11.97        4.70      2.54 o 
   9   6   3      104.74       92.52      5.91 o 
  10   6   3       16.60       16.79      4.00 o 
  11   6   3      264.10      272.98     13.48 o 
  12   6   3        3.88        1.45      3.89 o 
  13   6   3       39.23       32.39      7.49 o 
  14   6   3        0.13        7.40      5.65 o 
 -16   7   3       24.55       18.66      5.67 o 
 -15   7   3       42.75       28.24      5.35 o 
 -14   7   3       29.33       26.01      4.96 o 
 -13   7   3        0.83        7.55      2.45 o 
 -12   7   3      143.82      152.95     14.20 o 
 -11   7   3      385.26      349.75     14.57 o 
 -10   7   3      169.71      165.20     14.90 o 
  -9   7   3       19.68       29.23      5.14 o 
  -8   7   3      311.31      326.72      7.09 o 
  -7   7   3      816.84      817.17      9.87 o 
  -6   7   3     1165.35     1219.98     12.01 o 
  -5   7   3       33.48       24.51      3.57 o 
  -4   7   3     1545.82     1598.33     12.29 o 
  -3   7   3      214.21      201.49      5.69 o 
  -2   7   3        0.32        1.78      1.65 o 
  -1   7   3       18.46       23.56      2.66 o 
   0   7   3      868.12      859.09      6.99 o 
   1   7   3       18.27       27.52      5.31 o 
   2   7   3      587.15      577.09     10.35 o 
   3   7   3       22.85       24.39      3.90 o 
   4   7   3      118.14      122.38      6.60 o 
   5   7   3        0.15        4.33      2.08 o 
   6   7   3        0.52        5.35      2.89 o 
   7   7   3       21.86       21.48      3.81 o 
   8   7   3       33.52       27.25      3.60 o 
   9   7   3        1.80        5.18      5.71 o 
  10   7   3        0.86        4.85      3.70 o 
  11   7   3       17.05       13.18      4.52 o 
  12   7   3        8.05        8.27      4.01 o 
  13   7   3       49.72       38.16      5.50 o 
 -16   8   3       29.76       29.67      5.37 o 
 -15   8   3       29.42       32.72      5.66 o 
 -14   8   3       19.26        5.94      2.68 o 
 -13   8   3        0.85        5.09      3.68 o 
 -12   8   3      229.73      249.39     13.23 o 
 -11   8   3        3.15        5.16      2.41 o 
 -10   8   3       93.76      104.41      5.17 o 
  -9   8   3      186.84      188.52     14.11 o 
  -8   8   3      284.68      276.93     13.22 o 
  -7   8   3        8.79        7.22      2.03 o 
  -6   8   3      578.48      591.10      7.87 o 
  -5   8   3        0.52        1.81      2.48 o 
  -4   8   3       25.12       15.13      3.39 o 
  -3   8   3      351.64      336.66     13.25 o 
  -2   8   3      318.37      314.54      9.28 o 
  -1   8   3       45.72       48.49      4.15 o 
   0   8   3     1155.56     1149.78     10.91 o 
   1   8   3       93.75       86.37      4.46 o 
   2   8   3      121.65      152.08      6.28 o 
   3   8   3      575.03      621.10     10.87 o 
   4   8   3     1064.11     1091.93     14.20 o 
   5   8   3       76.78       87.38      5.49 o 
   6   8   3      245.99      223.07     10.94 o 
   7   8   3       21.36       24.72      3.63 o 
   8   8   3      279.15      277.89     12.32 o 
   9   8   3       98.25      109.47      8.80 o 
  10   8   3       22.23       28.09      5.28 o 
  11   8   3       10.60       12.31      5.92 o 
  12   8   3        1.88        6.75      4.91 o 
  13   8   3       39.31       33.49      6.18 o 
 -15   9   3        0.30       12.49      5.41 o 
 -14   9   3        9.47       20.70      5.90 o 
 -13   9   3       40.61       36.73      4.55 o 
 -12   9   3      284.68      282.32     14.66 o 
 -11   9   3       22.37       25.71      5.34 o 
 -10   9   3       93.59       97.09      9.18 o 
  -9   9   3       35.96       34.29      2.94 o 
  -8   9   3     1414.60     1521.35     19.02 o 
  -7   9   3        2.44        2.97      1.89 o 
  -6   9   3     1284.46     1246.06     15.53 o 
  -5   9   3      265.35      274.51     15.88 o 
  -4   9   3      627.04      593.29     10.06 o 
  -3   9   3        1.49        2.17      2.33 o 
  -2   9   3      534.24      497.81      9.21 o 
  -1   9   3       91.49       78.55      5.21 o 
   0   9   3      166.35      148.70      8.27 o 
   1   9   3        1.63        5.45      2.16 o 
   2   9   3       61.38       67.65      4.76 o 
   3   9   3       82.61       82.15      5.96 o 
   4   9   3       62.25       55.80      4.35 o 
   5   9   3       72.93       67.63      4.65 o 
   6   9   3      154.35      154.48      9.27 o 
   7   9   3       10.18        6.00      2.13 o 
   8   9   3      362.35      396.49     27.50 o 
   9   9   3       10.36       12.68      3.99 o 
  10   9   3       16.37       16.38      3.41 o 
  11   9   3      157.66      127.14      9.07 o 
  12   9   3      163.97      153.78     12.64 o 
 -14  10   3        0.39        0.98      5.09 o 
 -13  10   3        9.75       15.14      3.82 o 
 -12  10   3       93.30       85.33      7.91 o 
 -11  10   3        1.96        7.31      4.16 o 
 -10  10   3        0.07        3.19      2.74 o 
  -9  10   3      128.33      141.69     16.05 o 
  -8  10   3      248.57      225.72     16.21 o 
  -7  10   3        0.55        0.24      2.15 o 
  -6  10   3     1215.00     1268.20     26.45 o 
  -5  10   3       15.38       16.75      2.72 o 
  -4  10   3      672.49      670.08     13.22 o 
  -3  10   3     3123.70     3254.55     47.80 o 
  -2  10   3      248.34      239.55      8.32 o 
  -1  10   3      704.27      676.71     14.27 o 
   0  10   3      179.72      172.06     11.73 o 
   1  10   3      666.26      689.29     21.20 o 
   2  10   3        3.91        4.28      3.23 o 
   3  10   3       33.48       31.12      3.21 o 
   4  10   3       72.65       76.54      4.45 o 
   5  10   3      138.57      140.86      7.53 o 
   6  10   3       62.69       66.22      5.95 o 
   7  10   3        2.83        0.36      3.49 o 
   8  10   3       17.59       17.98      5.82 o 
   9  10   3      275.22      306.70     29.60 o 
  10  10   3       75.74       69.95      7.67 o 
  11  10   3      216.42      237.88     12.11 o 
 -13  11   3        2.28       11.62      4.86 o 
 -12  11   3        8.06        9.59      3.18 o 
 -11  11   3        9.73        8.76      3.86 o 
 -10  11   3      118.51      108.30      9.15 o 
  -9  11   3        0.24        3.94      4.19 o 
  -8  11   3       29.05       26.39      2.75 o 
  -7  11   3        0.19        5.41      1.99 o 
  -6  11   3       44.24       37.47      3.92 o 
  -5  11   3        3.64        6.20      2.77 o 
  -4  11   3       46.19       45.59      4.06 o 
  -3  11   3      487.74      503.21     11.01 o 
  -2  11   3       79.60       74.29      4.50 o 
  -1  11   3      152.42      159.14     13.60 o 
   0  11   3        5.19        4.97      2.62 o 
   1  11   3      569.56      542.81     11.31 o 
   2  11   3      122.00      121.04      6.55 o 
   3  11   3        3.91        3.38      2.27 o 
   4  11   3       41.95       42.12      4.19 o 
   5  11   3      272.55      230.30     18.13 o 
   6  11   3       56.80       61.02      5.64 o 
   7  11   3       76.18       68.30      5.22 o 
   8  11   3        3.95       -0.04      3.47 o 
   9  11   3      243.72      208.11     15.09 o 
  10  11   3        1.58        0.11      7.56 o 
  11  11   3        0.07       11.10      7.72 o 
 -13  12   3        3.02        4.26      7.68 o 
 -12  12   3      274.90      247.63     23.77 o 
 -11  12   3        9.76       12.02      3.92 o 
 -10  12   3        0.05        2.04      3.79 o 
  -9  12   3        1.32        6.41      4.81 o 
  -8  12   3      356.94      349.31     17.83 o 
  -7  12   3        1.36        8.33      3.15 o 
  -6  12   3     1147.84     1251.75     18.41 o 
  -5  12   3       64.74       64.37      5.13 o 
  -4  12   3      915.26      891.76     19.10 o 
  -3  12   3       63.34       74.66      6.56 o 
  -2  12   3      254.20      260.05     14.06 o 
  -1  12   3        3.12        4.39      1.99 o 
   0  12   3      306.39      315.43     20.02 o 
   1  12   3       35.82       52.64      7.05 o 
   2  12   3      395.54      394.04     13.83 o 
   3  12   3        3.55        8.60      3.76 o 
   4  12   3       44.29       52.69      5.89 o 
   5  12   3        0.05        9.95      4.69 o 
   6  12   3       83.89       75.93      7.83 o 
   7  12   3       57.34       55.20      8.84 o 
   8  12   3      163.45      149.57     15.78 o 
   9  12   3       13.46       13.47      5.43 o 
  10  12   3        4.67        1.42      4.14 o 
 -11  13   3       18.89       14.70      4.38 o 
 -10  13   3       14.36        7.46      3.59 o 
  -9  13   3        0.26        3.80      3.60 o 
  -8  13   3       43.41       59.28      5.85 o 
  -7  13   3        0.98        1.78      2.48 o 
  -6  13   3      401.00      393.20     21.55 o 
  -5  13   3       44.44       50.43      3.84 o 
  -4  13   3       68.56       80.15      9.86 o 
  -3  13   3        1.95        8.25      2.92 o 
  -2  13   3       63.89       70.32      6.86 o 
  -1  13   3       60.72       66.61      6.04 o 
   0  13   3      358.38      330.15     15.32 o 
   1  13   3       15.91       14.27      4.14 o 
   2  13   3      170.48      158.25     11.34 o 
   3  13   3        4.22        8.69      3.69 o 
   4  13   3      476.93      443.22     30.00 o 
   5  13   3        5.28       14.36      4.02 o 
   6  13   3       25.93       23.42      5.49 o 
   7  13   3       22.53       15.83      7.43 o 
   8  13   3       17.38       15.84      5.94 o 
   9  13   3       37.80       37.93     11.11 o 
 -10  14   3        4.36        9.90      5.56 o 
  -9  14   3      272.11      227.96     21.67 o 
  -8  14   3       11.52        9.01      2.55 o 
  -7  14   3      150.86      147.99     13.43 o 
  -6  14   3        3.35        6.27      5.50 o 
  -5  14   3      428.50      414.61     39.47 o 
  -4  14   3        1.60        5.79      4.04 o 
  -3  14   3      320.90      349.74     19.22 o 
  -2  14   3       23.19       19.88      4.28 o 
  -1  14   3       88.20       75.94      7.81 o 
   0  14   3        5.44        4.72      1.95 o 
   1  14   3       86.65      102.99      9.84 o 
   2  14   3        5.98        8.18      4.92 o 
   3  14   3     1397.90     1372.92     45.28 o 
   4  14   3        2.51       11.16      3.84 o 
   5  14   3       78.36       60.53      7.12 o 
   6  14   3        0.02       -2.56      5.44 o 
   7  14   3      208.33      181.11     28.50 o 
  -8  15   3       12.43       19.68      5.46 o 
  -7  15   3        0.79        0.01      3.56 o 
  -6  15   3        1.42        6.11      3.09 o 
  -5  15   3       33.71       31.72      5.36 o 
  -4  15   3        6.49       10.48      2.52 o 
  -3  15   3        0.78        4.86      2.58 o 
  -2  15   3        3.38       -1.11      4.09 o 
  -1  15   3      397.42      414.28     17.03 o 
   0  15   3        1.86        2.55      3.26 o 
   1  15   3        4.06        3.94      3.36 o 
   2  15   3        0.42        6.23      4.14 o 
   3  15   3       47.14       57.14      8.61 o 
   4  15   3        0.98        7.02      4.03 o 
   5  15   3       20.42       21.88      6.87 o 
  -6  16   3       26.68       20.29      5.29 o 
  -5  16   3        3.20        1.45      5.22 o 
  -4  16   3       70.52       73.66      7.17 o 
  -3  16   3       56.21       59.23      6.49 o 
  -2  16   3       31.61       16.82      4.76 o 
  -1  16   3       20.86       30.49      4.80 o 
   0  16   3      127.69      130.92     11.52 o 
   1  16   3        7.51        9.59      3.08 o 
   2  16   3       82.12       50.33      6.23 o 
   3  16   3        0.25        9.74      3.57 o 
 -18   0   4        1.53        5.07      3.07 o 
 -17   0   4        0.02        4.43      8.66 o 
 -16   0   4      157.78      180.01     21.18 o 
 -15   0   4       85.34       82.03     12.38 o 
 -14   0   4      539.05      558.03     18.68 o 
 -13   0   4       10.41       -0.96      9.73 o 
 -12   0   4     2345.91     2458.02     47.25 o 
 -11   0   4       17.73       14.39      3.52 o 
 -10   0   4       82.51       88.43      9.03 o 
  -9   0   4       23.52       16.18      3.64 o 
  -8   0   4     6991.17     7502.57     60.24 o 
  -7   0   4       30.48       30.29      2.69 o 
  -6   0   4      411.90      468.51      8.60 o 
  -5   0   4       11.18       15.95      2.32 o 
  -4   0   4     8687.30     8922.75     36.49 o 
  -3   0   4       70.44       72.26      6.22 o 
  -2   0   4     9095.58     9454.00     47.54 o 
  -1   0   4        1.30        2.29      1.65 o 
   0   0   4     2668.30     2698.07     17.93 o 
   1   0   4       87.20       76.46      5.67 o 
   2   0   4      236.96      286.28     11.36 o 
   3   0   4        7.70       -1.35      4.88 o 
   4   0   4    43535.29    47709.10   6432.72 o 
   5   0   4      113.34       97.19      8.42 o 
   6   0   4      556.45      611.11     12.18 o 
   7   0   4        0.91        5.93      4.27 o 
   8   0   4     2011.38     2342.50     34.06 o 
   9   0   4        2.66        3.99      3.43 o 
  10   0   4       99.49       93.46     14.58 o 
  11   0   4        6.56        5.93      3.84 o 
  12   0   4      103.14       96.08     11.79 o 
  13   0   4        1.12        9.62      3.89 o 
  14   0   4       17.05       15.03      7.71 o 
 -18   1   4       17.27       15.45      3.93 o 
 -17   1   4       61.33       57.54      6.53 o 
 -16   1   4       23.69       32.78      5.71 o 
 -15   1   4      115.78      121.10     10.89 o 
 -14   1   4      201.46      201.15      9.64 o 
 -13   1   4      322.13      315.22     16.42 o 
 -12   1   4      118.86      114.38     11.37 o 
 -11   1   4      146.96      137.55     10.51 o 
 -10   1   4     1338.37     1362.16     14.45 o 
  -9   1   4        3.24        3.04      1.52 o 
  -8   1   4        8.38        7.05      1.92 o 
  -7   1   4       14.42       33.52      3.07 o 
  -6   1   4      591.07      521.61      5.83 o 
  -5   1   4      586.70      666.52      7.05 o 
  -4   1   4     1425.87     1450.13      9.49 o 
  -3   1   4      418.22      382.23      5.33 o 
  -2   1   4       49.31       58.57      3.35 o 
  -1   1   4       37.84       31.40      2.09 o 
   0   1   4     2175.48     2177.11     10.44 o 
   1   1   4     2235.71     2249.62     13.09 o 
   2   1   4      218.51      217.87      8.13 o 
   3   1   4      557.02      535.52      6.96 o 
   4   1   4      810.07      904.86     14.74 o 
   5   1   4       26.21       26.57      4.31 o 
   6   1   4        0.64        0.70      2.24 o 
   7   1   4      177.41      172.22      6.42 o 
   8   1   4        7.81       13.89      3.16 o 
   9   1   4       11.44       12.42      2.70 o 
  10   1   4       88.95       88.31      5.15 o 
  11   1   4        2.67        9.46      2.46 o 
  12   1   4        1.63        7.79      5.62 o 
  13   1   4      147.06      155.18     26.53 o 
  14   1   4        0.60        6.29      4.15 o 
 -18   2   4        0.76        5.19      4.13 o 
 -17   2   4      258.33      250.39     24.10 o 
 -16   2   4        8.78        5.23      3.91 o 
 -15   2   4      376.86      391.26     19.61 o 
 -14   2   4        4.70        3.86      3.33 o 
 -13   2   4       67.28       63.30      6.22 o 
 -12   2   4        0.98        2.21      3.44 o 
 -11   2   4     5812.26     5779.02     86.36 o 
 -10   2   4       44.67       43.73      4.10 o 
  -9   2   4      395.69      366.66      6.62 o 
  -8   2   4        0.49        2.91      1.34 o 
  -7   2   4     2970.53     2843.21     16.66 o 
  -6   2   4       57.17       52.78      2.71 o 
  -5   2   4     8433.42     9157.74     35.65 o 
  -4   2   4       59.35       60.02      3.34 o 
  -3   2   4     2544.29     2577.98     10.49 o 
  -2   2   4       25.67       27.73      1.99 o 
  -1   2   4     6740.87     6589.58     23.09 o 
   0   2   4      110.33      114.05      4.79 o 
   1   2   4     1134.45     1167.55      8.54 o 
   2   2   4        7.78        6.06      1.35 o 
   3   2   4     9864.62    10594.07     63.23 o 
   4   2   4       30.72       24.71      3.01 o 
   5   2   4        1.76        3.66      1.65 o 
   6   2   4        5.05        2.26      3.17 o 
   7   2   4        1.93        9.74      2.24 o 
   8   2   4        6.05        5.85      2.43 o 
   9   2   4      194.09      194.50      6.73 o 
  10   2   4       16.01       12.80      3.98 o 
  11   2   4       32.87       48.47      6.56 o 
  12   2   4        0.02        5.06      4.64 o 
  13   2   4        9.47        5.71      5.56 o 
  14   2   4       10.55        7.72      4.25 o 
 -17   3   4        2.24        8.24      5.01 o 
 -16   3   4       11.70       14.50      5.82 o 
 -15   3   4       91.79      100.34      9.25 o 
 -14   3   4      203.56      177.38     11.51 o 
 -13   3   4     1357.10     1424.23     30.04 o 
 -12   3   4       87.08       75.96      5.30 o 
 -11   3   4        7.16        8.12      2.38 o 
 -10   3   4       16.57       16.60      4.52 o 
  -9   3   4     2968.83     3178.82     24.18 o 
  -8   3   4      220.66      209.14      6.57 o 
  -7   3   4      836.54      756.62      8.82 o 
  -6   3   4     1912.18     1936.65     12.09 o 
  -5   3   4      632.10      608.48     10.08 o 
  -4   3   4       73.38       61.04      3.04 o 
  -3   3   4      740.83      625.43      9.85 o 
  -2   3   4     1035.20     1014.36      6.96 o 
  -1   3   4     1221.62     1232.56      7.87 o 
   0   3   4     1086.28     1014.05      7.65 o 
   1   3   4      424.32      360.41      6.33 o 
   2   3   4     1238.54     1235.39     12.23 o 
   3   3   4     2429.97     2542.05     21.74 o 
   4   3   4       17.37       19.62      3.34 o 
   5   3   4        5.53        4.35      2.08 o 
   6   3   4      404.37      423.76      8.05 o 
   7   3   4      451.28      504.16      9.90 o 
   8   3   4       61.01       58.10      3.64 o 
   9   3   4      266.23      284.60     12.15 o 
  10   3   4       50.05       51.86      4.60 o 
  11   3   4       57.03       51.33      3.88 o 
  12   3   4       10.39        6.98      3.46 o 
  13   3   4       39.94       58.38      8.76 o 
  14   3   4        0.19       -1.55      7.28 o 
 -17   4   4        5.18        2.24      4.03 o 
 -16   4   4       98.60      108.10      8.38 o 
 -15   4   4        2.09        9.90      3.32 o 
 -14   4   4      546.38      555.92     17.58 o 
 -13   4   4      110.59      108.89      7.35 o 
 -12   4   4       38.60       38.01      3.65 o 
 -11   4   4        1.92        7.58      3.95 o 
 -10   4   4      436.74      435.19     15.13 o 
  -9   4   4       58.89       62.11      3.18 o 
  -8   4   4       11.01        4.96      1.70 o 
  -7   4   4        1.02        4.33      1.99 o 
  -6   4   4       57.89       39.54      2.77 o 
  -5   4   4      334.51      356.55      7.02 o 
  -4   4   4       94.01       51.53      3.38 o 
  -3   4   4       32.48       42.95      3.64 o 
  -2   4   4     1742.77     1605.12     15.36 o 
  -1   4   4       44.45       47.07      3.22 o 
   0   4   4      304.61      313.27      6.29 o 
   1   4   4        4.48        0.86      2.85 o 
   2   4   4     1543.37     1400.88     18.77 o 
   3   4   4       75.62       76.24      3.94 o 
   4   4   4       31.64       43.62      4.21 o 
   5   4   4        0.29        1.82      1.70 o 
   6   4   4      489.53      480.26      9.75 o 
   7   4   4       48.42       50.70      4.15 o 
   8   4   4      354.68      361.89      7.81 o 
   9   4   4       12.44       11.75      2.30 o 
  10   4   4       24.26       13.80      3.92 o 
  11   4   4        8.44        7.17      3.41 o 
  12   4   4      204.63      218.68     28.65 o 
  13   4   4        2.66       16.67      7.78 o 
 -17   5   4       38.92       38.30      8.07 o 
 -16   5   4      207.50      202.10     12.53 o 
 -15   5   4       13.77       12.70      5.76 o 
 -14   5   4       66.42       58.72      7.19 o 
 -13   5   4      374.55      362.75     12.14 o 
 -12   5   4      104.06      111.62     15.79 o 
 -11   5   4        2.65        5.88      2.29 o 
 -10   5   4      242.37      250.77      8.91 o 
  -9   5   4      107.91      114.07      6.21 o 
  -8   5   4       27.35       29.57      3.41 o 
  -7   5   4      707.42      764.84      8.06 o 
  -6   5   4     1237.50     1181.50     12.89 o 
  -5   5   4       26.10       35.17      3.13 o 
  -4   5   4     1688.24     1738.56     13.41 o 
  -3   5   4      118.59      119.16      6.43 o 
  -2   5   4      782.09      804.67      9.95 o 
  -1   5   4       47.34       46.73      4.63 o 
   0   5   4     1102.38      976.58     11.99 o 
   1   5   4      176.39      160.03      6.63 o 
   2   5   4     1407.01     1499.00     13.90 o 
   3   5   4      587.75      601.38      8.50 o 
   4   5   4      499.44      497.47     10.04 o 
   5   5   4       20.90       17.26      2.33 o 
   6   5   4     1423.77     1565.48     20.64 o 
   7   5   4      110.35      113.56      7.96 o 
   8   5   4       24.09       24.77      3.10 o 
   9   5   4       29.12       26.73      4.52 o 
  10   5   4      113.26      114.61      9.89 o 
  11   5   4        0.03        2.79      3.80 o 
  12   5   4      103.92      112.13     12.39 o 
  13   5   4        2.25       -0.61      5.27 o 
 -17   6   4       58.40       61.80      7.49 o 
 -16   6   4       10.64       13.33      5.11 o 
 -15   6   4      161.10      154.68     11.41 o 
 -14   6   4        3.76       -3.27      3.66 o 
 -13   6   4       31.03       26.41      3.49 o 
 -12   6   4      301.31      290.12     11.99 o 
 -11   6   4     1773.77     1667.42     26.46 o 
 -10   6   4        5.22       -0.09      4.66 o 
  -9   6   4        5.52        4.13      2.27 o 
  -8   6   4      105.06      108.21      5.14 o 
  -7   6   4      368.81      379.43      6.50 o 
  -6   6   4       99.16      101.30      5.52 o 
  -5   6   4     1387.26     1368.59     12.47 o 
  -4   6   4       71.86       84.12      4.63 o 
  -3   6   4        1.01        1.13      2.23 o 
  -2   6   4      102.96       90.65      4.28 o 
  -1   6   4     2696.35     2746.21     26.14 o 
   0   6   4       22.46       19.53      5.80 o 
   1   6   4      480.56      484.26     15.56 o 
   2   6   4       70.02       69.13      3.70 o 
   3   6   4     2015.35     2206.27     22.25 o 
   4   6   4        8.70       11.02      2.37 o 
   5   6   4       44.41       46.74      5.75 o 
   6   6   4        1.85       10.89      3.87 o 
   7   6   4       16.80       13.17      4.01 o 
   8   6   4       49.40       47.06      4.91 o 
   9   6   4      120.98      119.04     12.11 o 
  10   6   4        0.17        3.61      3.13 o 
  11   6   4       32.22       35.28      6.01 o 
  12   6   4       42.17       50.30      9.14 o 
  13   6   4       10.69       13.58      6.01 o 
 -16   7   4        1.99        1.91      3.75 o 
 -15   7   4      183.19      181.85     11.83 o 
 -14   7   4       43.69       34.04      4.16 o 
 -13   7   4       26.03       28.97      3.39 o 
 -12   7   4        8.59        7.80      4.21 o 
 -11   7   4      306.62      332.93     14.20 o 
 -10   7   4      166.27      156.35      8.12 o 
  -9   7   4     1482.49     1512.45     16.29 o 
  -8   7   4      127.59      139.61      6.89 o 
  -7   7   4      783.83      886.40     12.34 o 
  -6   7   4      218.55      231.72      9.47 o 
  -5   7   4     5059.54     5236.51     47.07 o 
  -4   7   4       19.71       14.42      2.71 o 
  -3   7   4     5012.78     5307.24     36.81 o 
  -2   7   4        0.09        1.56      1.48 o 
  -1   7   4        0.10        9.75      4.87 o 
   0   7   4        8.90       12.05      5.13 o 
   1   7   4     3361.72     3543.08     23.71 o 
   2   7   4       36.37       33.72      5.21 o 
   3   7   4      411.31      402.11      9.61 o 
   4   7   4       43.71       48.61      5.24 o 
   5   7   4       49.40       53.46      6.72 o 
   6   7   4        1.37        1.55      3.69 o 
   7   7   4       90.97       91.88      6.28 o 
   8   7   4        1.41        7.27      3.68 o 
   9   7   4        2.78        8.04      4.20 o 
  10   7   4       11.32       10.91      4.17 o 
  11   7   4        4.50        6.64      3.31 o 
  12   7   4       15.02       13.29      3.93 o 
 -16   8   4       11.32       19.41      5.20 o 
 -15   8   4       52.03       39.38      7.05 o 
 -14   8   4      211.13      203.37     10.20 o 
 -13   8   4       16.58       12.46      2.72 o 
 -12   8   4       16.60       38.60      4.52 o 
 -11   8   4       91.51       88.17      7.00 o 
 -10   8   4        0.67        4.07      3.75 o 
  -9   8   4       46.69       51.50      3.05 o 
  -8   8   4     2084.22     2092.21     23.92 o 
  -7   8   4       23.81       22.71      3.72 o 
  -6   8   4      491.47      476.30     11.91 o 
  -5   8   4       99.68       96.81      6.14 o 
  -4   8   4      109.09      131.85      9.19 o 
  -3   8   4       16.20       15.59      3.23 o 
  -2   8   4     1775.22     1788.32     20.12 o 
  -1   8   4       12.10       13.48      3.14 o 
   0   8   4       58.39       87.85      6.20 o 
   1   8   4      113.53      111.36      6.59 o 
   2   8   4      104.61       99.00      6.19 o 
   3   8   4        7.62       13.19      3.56 o 
   4   8   4     2353.45     2653.74     40.73 o 
   5   8   4      132.60      131.26      5.60 o 
   6   8   4      130.15      127.60      7.81 o 
   7   8   4       12.94        9.58      4.18 o 
   8   8   4      408.02      424.39     21.01 o 
   9   8   4       18.04       24.83      4.29 o 
  10   8   4      155.50      158.38     11.11 o 
  11   8   4       13.94       22.76      4.94 o 
  12   8   4      308.18      300.82     17.15 o 
 -15   9   4        5.28        9.79      4.57 o 
 -14   9   4       24.12       15.95      4.52 o 
 -13   9   4        5.62        9.20      3.18 o 
 -12   9   4      480.18      500.82     18.87 o 
 -11   9   4        0.04        0.73      2.72 o 
 -10   9   4      134.54      138.78      9.88 o 
  -9   9   4       25.11       29.47      2.34 o 
  -8   9   4       53.52       62.67      6.00 o 
  -7   9   4      168.86      164.86     11.85 o 
  -6   9   4       35.28       51.21      6.11 o 
  -5   9   4      430.46      437.12     10.80 o 
  -4   9   4      764.33      739.63     17.46 o 
  -3   9   4       88.51       84.10      5.97 o 
  -2   9   4      213.05      217.11     13.96 o 
  -1   9   4      336.96      330.30     13.63 o 
   0   9   4      378.11      374.25     10.08 o 
   1   9   4       36.76       28.30      6.63 o 
   2   9   4       59.97       60.40      4.71 o 
   3   9   4       26.98       27.01      3.70 o 
   4   9   4      672.54      688.77     14.88 o 
   5   9   4       15.81       14.29      3.76 o 
   6   9   4      146.46      135.68     10.52 o 
   7   9   4        0.15        7.60      2.57 o 
   8   9   4       63.80       62.73      5.47 o 
   9   9   4        1.58        8.22      3.82 o 
  10   9   4      261.77      294.85     30.08 o 
  11   9   4        3.64        3.48     13.06 o 
 -14  10   4       58.23       54.73      6.81 o 
 -13  10   4        1.85        4.69      2.59 o 
 -12  10   4        0.02        2.47      5.11 o 
 -11  10   4      357.43      327.10     17.46 o 
 -10  10   4        5.33        9.45      2.71 o 
  -9  10   4       57.51       57.60      4.42 o 
  -8  10   4       58.70       65.64      5.68 o 
  -7  10   4      778.33      761.01     13.47 o 
  -6  10   4        1.54        1.25      2.35 o 
  -5  10   4     6092.33     6455.85     88.75 o 
  -4  10   4        3.88        6.37      2.98 o 
  -3  10   4     2221.90     2297.01     32.35 o 
  -2  10   4      505.75      528.68     17.03 o 
  -1  10   4      708.73      704.33     14.50 o 
   0  10   4      116.56      114.88      7.98 o 
   1  10   4      720.28      742.82     15.43 o 
   2  10   4      166.19      178.56     11.98 o 
   3  10   4        0.60        4.96      3.33 o 
   4  10   4        3.83        7.00      2.08 o 
   5  10   4      319.58      317.26      8.98 o 
   6  10   4       37.38       32.36      4.02 o 
   7  10   4       76.18       72.98      9.32 o 
   8  10   4        0.08        1.35      3.96 o 
   9  10   4       31.45       26.32      5.67 o 
  10  10   4       38.51       41.48      9.22 o 
 -13  11   4      345.00      342.97     28.71 o 
 -12  11   4        0.00        0.68      5.14 o 
 -11  11   4       29.30       29.58      3.73 o 
 -10  11   4        1.44        1.12      3.67 o 
  -9  11   4     1367.05     1374.30     33.92 o 
  -8  11   4       17.10       20.25      3.01 o 
  -7  11   4      373.02      365.72     24.28 o 
  -6  11   4        3.65        3.86      2.44 o 
  -5  11   4      438.42      408.86     13.01 o 
  -4  11   4       24.69       32.66      3.47 o 
  -3  11   4      442.11      446.57     13.34 o 
  -2  11   4       40.17       42.27      4.04 o 
  -1  11   4      273.86      302.61     15.44 o 
   0  11   4       28.70       35.87      3.77 o 
   1  11   4      178.32      182.32      9.81 o 
   2  11   4        6.73        3.41      3.72 o 
   3  11   4      731.76      780.05     19.61 o 
   4  11   4        1.61        6.48      2.58 o 
   5  11   4       24.23       21.37      5.45 o 
   6  11   4       17.04       10.32      3.26 o 
   7  11   4      323.70      347.65     20.61 o 
   8  11   4        9.85       21.22      6.51 o 
   9  11   4       98.93      109.05     11.26 o 
  10  11   4       26.52       17.48      8.21 o 
 -12  12   4        7.92        9.77      3.87 o 
 -11  12   4      126.83      134.32     13.88 o 
 -10  12   4       11.48       17.57      4.24 o 
  -9  12   4        0.32        3.08      2.62 o 
  -8  12   4       38.64       32.98      3.41 o 
  -7  12   4      158.50      164.64      8.93 o 
  -6  12   4       12.07       15.52      2.94 o 
  -5  12   4      421.13      453.70     20.29 o 
  -4  12   4      269.63      246.90     19.65 o 
  -3  12   4      259.76      260.32     16.72 o 
  -2  12   4       98.62      102.74      7.55 o 
  -1  12   4       78.04       92.96      9.17 o 
   0  12   4        0.01        8.20      3.80 o 
   1  12   4      148.63      154.28     10.99 o 
   2  12   4      171.68      183.21      9.76 o 
   3  12   4      127.05      131.56      9.45 o 
   4  12   4       14.03       12.06      3.43 o 
   5  12   4       33.72       37.24      6.63 o 
   6  12   4       21.98       16.55      5.84 o 
   7  12   4        0.34       14.30      6.30 o 
   8  12   4       45.95       37.66      7.81 o 
   9  12   4       30.96       18.80      7.24 o 
 -11  13   4       17.54       10.88      4.16 o 
 -10  13   4      573.09      661.87     44.65 o 
  -9  13   4        2.43        6.28      2.86 o 
  -8  13   4      258.15      270.29     20.87 o 
  -7  13   4       16.19       11.67      2.33 o 
  -6  13   4      220.54      183.41     15.37 o 
  -5  13   4        0.18        0.34      3.22 o 
  -4  13   4      445.47      463.85     20.57 o 
  -3  13   4        0.15        2.27      3.22 o 
  -2  13   4       56.28       52.61      5.06 o 
  -1  13   4       19.27       11.40      3.93 o 
   0  13   4     1326.82     1425.93     28.32 o 
   1  13   4       29.35       38.94      4.44 o 
   2  13   4       10.97       15.44      3.46 o 
   3  13   4        5.47        9.01      3.24 o 
   4  13   4      282.56      310.93     27.93 o 
   5  13   4       57.86       60.72      7.22 o 
   6  13   4      103.91      106.12     13.91 o 
   7  13   4        0.31       12.03      7.65 o 
 -10  14   4        0.85        7.33      5.08 o 
  -9  14   4        3.71        8.34      4.15 o 
  -8  14   4      172.26      169.26     21.47 o 
  -7  14   4        1.74        9.23      3.22 o 
  -6  14   4       46.05       44.13      7.32 o 
  -5  14   4       13.22       15.60      4.71 o 
  -4  14   4      241.85      289.20     15.44 o 
  -3  14   4        1.75       -0.63      4.39 o 
  -2  14   4      144.40      158.83     10.54 o 
  -1  14   4       30.32       25.69      4.48 o 
   0  14   4        0.06        1.15      4.88 o 
   1  14   4        2.65       15.26      4.27 o 
   2  14   4       25.73       28.88      4.88 o 
   3  14   4        0.34       12.35      4.14 o 
   4  14   4      313.43      291.51     26.43 o 
   5  14   4       22.64       24.96      5.13 o 
   6  14   4       28.81       22.06      5.88 o 
  -8  15   4       17.34       15.69      3.68 o 
  -7  15   4      385.59      360.85     49.91 o 
  -6  15   4        0.65        3.75      5.89 o 
  -5  15   4      408.69      396.51     37.05 o 
  -4  15   4        1.05       14.17      8.78 o 
  -3  15   4      859.02     1100.91     62.94 o 
  -2  15   4        7.35        7.36      3.67 o 
  -1  15   4       42.24       38.87      7.32 o 
   0  15   4        0.03        3.55      3.47 o 
   1  15   4      193.59      204.59     21.90 o 
   2  15   4        0.15       15.00      5.49 o 
   3  15   4      123.09      107.44      9.53 o 
   4  15   4        0.38        8.09      3.35 o 
  -4  16   4       21.22       29.66      4.98 o 
  -3  16   4       16.25        8.44      4.44 o 
  -2  16   4      103.42      102.41      9.94 o 
  -1  16   4       40.96       32.97      4.18 o 
   0  16   4        3.43       14.32      2.88 o 
   1  16   4       19.63       26.77      5.52 o 
 -18   1   5       38.08       33.00      6.13 o 
 -17   1   5       35.40       46.09      8.31 o 
 -16   1   5        7.68        9.22      4.55 o 
 -15   1   5        4.33        2.14      6.21 o 
 -14   1   5      473.84      492.23     15.46 o 
 -13   1   5       27.68       33.32      4.54 o 
 -12   1   5      643.21      634.84     18.02 o 
 -11   1   5      166.05      143.21      6.39 o 
 -10   1   5     1777.95     1789.39     15.15 o 
  -9   1   5      674.03      698.35      8.82 o 
  -8   1   5        0.34        3.55      1.50 o 
  -7   1   5      291.31      266.38      4.92 o 
  -6   1   5      406.31      452.37      6.97 o 
  -5   1   5      487.67      486.80      8.15 o 
  -4   1   5       34.14       50.37      3.02 o 
  -3   1   5       77.73       80.10      4.25 o 
  -2   1   5      205.34      196.66      5.20 o 
  -1   1   5      264.78      254.82      4.92 o 
   0   1   5      619.87      619.92      7.15 o 
   1   1   5      656.27      658.30      7.00 o 
   2   1   5      863.54      880.93      8.43 o 
   3   1   5      359.71      368.11      8.25 o 
   4   1   5       38.78       38.05      3.84 o 
   5   1   5      308.16      297.94      6.75 o 
   6   1   5      758.67      773.62     11.88 o 
   7   1   5        2.84       -1.37      2.25 o 
   8   1   5       35.70       36.86      3.07 o 
   9   1   5       26.10       25.06      3.14 o 
  10   1   5       10.58        4.71      2.27 o 
  11   1   5        8.37       11.56      3.54 o 
  12   1   5       21.78       19.17      6.58 o 
  13   1   5        1.36       13.65      6.06 o 
 -18   2   5        0.10        7.78      3.61 o 
 -17   2   5       17.20       12.81      4.93 o 
 -16   2   5        2.79        8.22      5.96 o 
 -15   2   5       96.43       89.56      7.80 o 
 -14   2   5        6.88       11.69      4.53 o 
 -13   2   5        5.58       11.57      3.48 o 
 -12   2   5       31.75       26.65      2.59 o 
 -11   2   5     2384.67     2384.58     26.82 o 
 -10   2   5       46.51       52.77      4.02 o 
  -9   2   5      153.69      169.80      6.12 o 
  -8   2   5        4.17        4.06      2.09 o 
  -7   2   5      433.51      451.43      7.48 o 
  -6   2   5       25.97       24.75      3.05 o 
  -5   2   5      995.77     1072.25      9.75 o 
  -4   2   5       58.92       66.50      3.94 o 
  -3   2   5      501.33      572.64      5.82 o 
  -2   2   5       29.44       30.32      1.93 o 
  -1   2   5      602.59      660.71      7.15 o 
   0   2   5      148.63      151.39      5.05 o 
   1   2   5      730.54      713.11      7.81 o 
   2   2   5      135.94      125.88      5.24 o 
   3   2   5       18.07       16.97      2.66 o 
   4   2   5        1.42        3.66      2.92 o 
   5   2   5        4.31        5.99      3.06 o 
   6   2   5      139.68      138.35      5.95 o 
   7   2   5       14.41        9.17      2.41 o 
   8   2   5       52.37       47.00      3.78 o 
   9   2   5        3.12        5.80      2.67 o 
  10   2   5        3.98        8.13      2.71 o 
  11   2   5       56.69       43.44      6.58 o 
  12   2   5        0.02        8.26      5.25 o 
  13   2   5       63.94       44.37      7.01 o 
 -17   3   5       11.77       12.90      4.69 o 
 -16   3   5        5.86        9.76      3.42 o 
 -15   3   5       39.58       35.02      7.74 o 
 -14   3   5       73.09       87.85      6.61 o 
 -13   3   5     1362.20     1346.90     28.57 o 
 -12   3   5      552.92      541.57     14.07 o 
 -11   3   5      174.42      160.07     10.34 o 
 -10   3   5        6.32        6.56      1.54 o 
  -9   3   5       13.06       13.08      2.32 o 
  -8   3   5     2074.71     2151.10     17.72 o 
  -7   3   5      912.19      875.76      8.61 o 
  -6   3   5      119.51       98.03      4.47 o 
  -5   3   5     2880.75     2828.55     15.71 o 
  -4   3   5      761.24      728.74      6.87 o 
  -3   3   5       63.53       65.96      3.73 o 
  -2   3   5      192.22      159.65      3.77 o 
  -1   3   5     1033.81      969.74     10.81 o 
   0   3   5      145.56      154.03      5.32 o 
   1   3   5      995.11      973.54      9.78 o 
   2   3   5      332.08      295.65      6.57 o 
   3   3   5      451.68      466.92     12.43 o 
   4   3   5       13.30       12.65      2.76 o 
   5   3   5       84.25       87.03      5.35 o 
   6   3   5       42.06       45.55      5.10 o 
   7   3   5      218.31      217.04      7.60 o 
   8   3   5       90.22       83.12      5.02 o 
   9   3   5        0.46        4.23      2.30 o 
  10   3   5       19.93       24.99      5.92 o 
  11   3   5        1.56        9.91      4.53 o 
  12   3   5       12.04        4.21      3.26 o 
  13   3   5        1.40        1.88      6.34 o 
 -17   4   5        1.63        2.73      6.14 o 
 -16   4   5       46.46       49.87      7.61 o 
 -15   4   5       21.69       27.70      4.98 o 
 -14   4   5       11.69        7.44      3.53 o 
 -13   4   5       28.38       31.77      4.60 o 
 -12   4   5      499.07      475.41     12.59 o 
 -11   4   5       11.19       10.01      2.87 o 
 -10   4   5       10.76       30.20      3.50 o 
  -9   4   5       57.50       53.39      3.40 o 
  -8   4   5      193.10      207.78     10.62 o 
  -7   4   5        0.56       -0.47      2.09 o 
  -6   4   5     1464.42     1495.39     14.85 o 
  -5   4   5        0.51       -0.18      2.50 o 
  -4   4   5     5274.73     5766.86     43.22 o 
  -3   4   5       31.34       33.35      5.12 o 
  -2   4   5     4879.64     5185.59     55.90 o 
  -1   4   5       31.79       25.97      2.75 o 
   0   4   5      747.96      716.42      9.25 o 
   1   4   5       37.70       36.18      4.42 o 
   2   4   5        8.17        8.11      2.38 o 
   3   4   5       10.95       13.22      3.13 o 
   4   4   5       45.68       48.15      4.64 o 
   5   4   5        0.81        3.89      1.45 o 
   6   4   5      240.56      223.75      9.13 o 
   7   4   5       14.34       17.17      3.45 o 
   8   4   5        2.68        5.40      2.79 o 
   9   4   5        2.67        5.12      2.27 o 
  10   4   5       50.74       32.63      4.83 o 
  11   4   5        1.99        5.42      3.56 o 
  12   4   5      123.84      103.29     11.11 o 
 -17   5   5       22.83       10.89      4.09 o 
 -16   5   5       14.53       17.05      5.41 o 
 -15   5   5       33.43       33.16      5.72 o 
 -14   5   5       35.53       31.00      3.87 o 
 -13   5   5      118.66       97.03      6.95 o 
 -12   5   5      372.52      326.83     17.48 o 
 -11   5   5       16.15       20.61      3.59 o 
 -10   5   5       15.77       15.09      2.80 o 
  -9   5   5       11.25       12.56      2.21 o 
  -8   5   5      322.79      334.11      6.67 o 
  -7   5   5       20.49       22.79      2.79 o 
  -6   5   5      500.84      542.20      6.98 o 
  -5   5   5      210.31      197.40      9.21 o 
  -4   5   5      631.38      648.74     12.65 o 
  -3   5   5      282.68      286.08      9.66 o 
  -2   5   5      114.54      107.26      6.80 o 
  -1   5   5      503.57      507.38      9.31 o 
   0   5   5       18.11       21.82      5.64 o 
   1   5   5      193.36      169.17      4.68 o 
   2   5   5       11.74        6.53      2.31 o 
   3   5   5       70.25       62.85      6.09 o 
   4   5   5       55.25       54.73      4.67 o 
   5   5   5      100.84      108.93      5.20 o 
   6   5   5       94.91       82.63      5.12 o 
   7   5   5      235.03      244.09      8.65 o 
   8   5   5       87.55       85.32      5.52 o 
   9   5   5       19.40       17.57      3.66 o 
  10   5   5        9.26        9.71      3.45 o 
  11   5   5       50.94       51.19      6.46 o 
  12   5   5        0.00        3.77      6.52 o 
 -16   6   5        5.05        6.04      3.74 o 
 -15   6   5        2.85        3.30      3.86 o 
 -14   6   5        6.57        6.13      2.54 o 
 -13   6   5       57.47       71.08      4.96 o 
 -12   6   5       57.24       62.89      5.50 o 
 -11   6   5     2619.68     2515.99     39.94 o 
 -10   6   5      103.94      104.23      5.75 o 
  -9   6   5      140.89      136.16      5.31 o 
  -8   6   5       44.07       43.43      4.25 o 
  -7   6   5      679.61      624.14      8.11 o 
  -6   6   5       67.57       66.16      4.58 o 
  -5   6   5       27.48       19.64      3.06 o 
  -4   6   5        6.91        9.40      2.95 o 
  -3   6   5      334.23      421.43      7.62 o 
  -2   6   5       59.37       56.19      3.87 o 
  -1   6   5       10.33        8.87      4.06 o 
   0   6   5      135.23      145.17      5.99 o 
   1   6   5       20.38       28.55      4.20 o 
   2   6   5       12.04       11.88      2.34 o 
   3   6   5      562.04      569.73     10.59 o 
   4   6   5      188.60      192.60      7.37 o 
   5   6   5      280.38      334.23      9.11 o 
   6   6   5       34.02       35.68      4.01 o 
   7   6   5       49.55       44.45      4.52 o 
   8   6   5        6.03        7.77      2.70 o 
   9   6   5       31.31       18.67      3.29 o 
  10   6   5        8.30        4.48      4.07 o 
  11   6   5       18.09        8.40      3.69 o 
  12   6   5        0.69        3.06      4.67 o 
 -16   7   5        6.81        6.82      6.02 o 
 -15   7   5        1.29        3.49      9.48 o 
 -14   7   5      105.24       98.92      6.56 o 
 -13   7   5       54.64       58.38      4.69 o 
 -12   7   5        4.42        5.28      3.13 o 
 -11   7   5        0.03       -1.26      2.90 o 
 -10   7   5      370.12      374.16     10.36 o 
  -9   7   5      378.87      316.53      8.81 o 
  -8   7   5      377.74      396.29     13.09 o 
  -7   7   5       34.25       51.46      4.32 o 
  -6   7   5       73.99       95.19      5.74 o 
  -5   7   5      579.96      585.21     11.97 o 
  -4   7   5     1346.71     1418.85     15.43 o 
  -3   7   5       53.87       48.11      5.85 o 
  -2   7   5      950.13     1009.65     18.64 o 
  -1   7   5      187.80      183.81     11.28 o 
   0   7   5       74.72       76.89      7.00 o 
   1   7   5        7.16        8.46      4.12 o 
   2   7   5      429.83      432.56      8.37 o 
   3   7   5       18.35       16.87      3.79 o 
   4   7   5      200.91      193.25      7.23 o 
   5   7   5       16.84       17.67      3.38 o 
   6   7   5      176.94      180.93      7.24 o 
   7   7   5        0.00        4.77      3.31 o 
   8   7   5        0.79        8.14      2.95 o 
   9   7   5       24.95       23.72      4.58 o 
  10   7   5        0.86        6.53      4.10 o 
  11   7   5        0.64        4.49      4.37 o 
 -15   8   5       18.89       13.25      5.68 o 
 -14   8   5       31.87       23.22      3.82 o 
 -13   8   5       44.04       47.50      5.47 o 
 -12   8   5      180.87      167.91     13.77 o 
 -11   8   5       25.67       26.06      6.18 o 
 -10   8   5      382.59      425.49     19.23 o 
  -9   8   5       23.17       26.97      2.54 o 
  -8   8   5        0.23        3.04      2.26 o 
  -7   8   5      201.68      195.95     10.80 o 
  -6   8   5      656.07      638.23     13.46 o 
  -5   8   5      253.62      268.54      8.16 o 
  -4   8   5      215.83      230.88     12.15 o 
  -3   8   5        0.77        2.21      4.53 o 
  -2   8   5       91.32      101.83      9.32 o 
  -1   8   5       19.23       20.44      6.46 o 
   0   8   5      144.38      160.25      9.15 o 
   1   8   5        5.33       12.43      4.89 o 
   2   8   5      123.48      110.58     21.96 o 
   3   8   5       29.67       25.64      3.11 o 
   4   8   5        3.87        4.13      3.08 o 
   5   8   5       87.77       95.36      5.69 o 
   6   8   5      251.14      234.43      8.83 o 
   7   8   5       40.35       43.65      5.10 o 
   8   8   5       18.60       18.49      5.48 o 
   9   8   5        0.05        7.66      6.10 o 
  10   8   5      139.04      122.74     14.47 o 
  11   8   5       20.95       29.73      7.63 o 
 -15   9   5       47.41       39.48      8.08 o 
 -14   9   5       41.93       29.85      5.43 o 
 -13   9   5        1.85        4.44      4.17 o 
 -12   9   5       16.60       35.95      6.52 o 
 -11   9   5       94.69       90.99      7.23 o 
 -10   9   5      368.41      317.98     12.34 o 
  -9   9   5        1.45        3.09      3.48 o 
  -8   9   5       76.48       79.06      7.70 o 
  -7   9   5        0.03        4.86      2.90 o 
  -6   9   5     1659.97     1729.65     23.42 o 
  -5   9   5        0.63        2.93      1.94 o 
  -4   9   5      835.62      803.67     15.66 o 
  -3   9   5        1.10        8.72      3.22 o 
  -2   9   5      509.67      523.14     14.53 o 
  -1   9   5        7.17       12.54      4.01 o 
   0   9   5      234.97      238.94     11.95 o 
   1   9   5       28.84       19.37      4.24 o 
   2   9   5       24.27       30.23      3.96 o 
   3   9   5       40.75       45.62      5.68 o 
   4   9   5        2.76        3.18      4.36 o 
   5   9   5       36.13       45.39      5.39 o 
   6   9   5        7.13       13.66      4.02 o 
   7   9   5       12.68        7.65      3.84 o 
   8   9   5       47.99       37.94      7.03 o 
   9   9   5       12.14       12.49      5.58 o 
  10   9   5      143.15      145.67     23.08 o 
 -14  10   5        5.92        4.33      4.53 o 
 -13  10   5      184.90      199.41     22.00 o 
 -12  10   5       15.15       20.54      3.88 o 
 -11  10   5      174.79      169.72     15.11 o 
 -10  10   5       74.48       71.33      6.57 o 
  -9  10   5      110.03      102.61      7.62 o 
  -8  10   5       11.73       14.80      3.46 o 
  -7  10   5       38.54       53.22      4.64 o 
  -6  10   5      261.22      274.44     13.85 o 
  -5  10   5      155.96      150.35     12.32 o 
  -4  10   5      881.26      928.51     32.53 o 
  -3  10   5        2.55        9.63      3.30 o 
  -2  10   5      555.57      593.15     12.82 o 
  -1  10   5     1250.60     1382.40     25.68 o 
   0  10   5      168.96      159.87     15.91 o 
   1  10   5      844.40      872.94     21.57 o 
   2  10   5       14.38       16.16      3.95 o 
   3  10   5      289.85      263.34     13.13 o 
   4  10   5        4.36        4.11      4.71 o 
   5  10   5       16.31       15.91      7.32 o 
   6  10   5        7.08       10.59      6.05 o 
   7  10   5      118.05       96.17      9.13 o 
   8  10   5        3.76        7.21      5.15 o 
   9  10   5        4.82        2.66      5.79 o 
 -13  11   5        7.00        6.87      6.68 o 
 -12  11   5       28.21       25.34      4.51 o 
 -11  11   5        1.59        3.94      2.56 o 
 -10  11   5        1.49       13.47      3.43 o 
  -9  11   5        9.67        9.54      3.41 o 
  -8  11   5      152.23      153.52      9.06 o 
  -7  11   5       16.38       21.93      3.40 o 
  -6  11   5       36.03       35.09      5.85 o 
  -5  11   5        0.24        3.90      5.59 o 
  -4  11   5      105.67      108.53     10.64 o 
  -3  11   5        4.79        9.21      3.52 o 
  -2  11   5       21.64       17.63      3.45 o 
  -1  11   5      189.36      200.99     15.40 o 
   0  11   5       24.32       26.88      4.12 o 
   1  11   5       19.79       12.63      4.43 o 
   2  11   5       10.64       17.27      3.64 o 
   3  11   5      171.19      167.85     14.82 o 
   4  11   5       31.34       32.99      4.72 o 
   5  11   5        0.18       -0.61      3.05 o 
   6  11   5        4.50        3.07      2.82 o 
   7  11   5       39.32       34.79      7.41 o 
   8  11   5       30.87       36.81      9.21 o 
 -12  12   5       51.86       47.18      5.77 o 
 -11  12   5       27.44       22.18      5.67 o 
 -10  12   5      318.11      379.61     27.04 o 
  -9  12   5       29.51       29.76      4.47 o 
  -8  12   5       85.33       81.50      8.27 o 
  -7  12   5       29.19       29.63      3.63 o 
  -6  12   5      571.65      668.12     19.78 o 
  -5  12   5        9.83        5.58      2.62 o 
  -4  12   5      726.81      777.82     23.78 o 
  -3  12   5       29.58       25.64      4.16 o 
  -2  12   5     1291.57     1431.60     25.92 o 
  -1  12   5       18.85       11.01      4.45 o 
   0  12   5      234.38      235.78     18.43 o 
   1  12   5       29.20       41.50      4.89 o 
   2  12   5       16.18       19.98      5.22 o 
   3  12   5       10.32       10.75      5.28 o 
   4  12   5      374.37      374.84     20.37 o 
   5  12   5        7.88        2.63      4.62 o 
   6  12   5        2.24        6.26      3.29 o 
   7  12   5        0.27       12.07      4.58 o 
 -11  13   5        2.36        6.64      5.03 o 
 -10  13   5        0.56        5.13      4.97 o 
  -9  13   5       22.74       21.87      5.85 o 
  -8  13   5        6.27        6.01      4.38 o 
  -7  13   5        7.37       12.71      4.08 o 
  -6  13   5        1.16        7.06      4.80 o 
  -5  13   5        0.90        3.16      4.65 o 
  -4  13   5      178.37      159.01     13.60 o 
  -3  13   5       74.87       86.12      9.30 o 
  -2  13   5       49.41       62.45      5.99 o 
  -1  13   5        3.48        3.95      3.47 o 
   0  13   5      115.32      118.76      9.94 o 
   1  13   5       28.96       42.29      5.96 o 
   2  13   5      270.77      260.61     13.03 o 
   3  13   5        3.28       13.72      4.46 o 
   4  13   5       81.17       75.37      9.19 o 
   5  13   5        6.54        7.42      4.17 o 
   6  13   5      212.67      220.04     14.41 o 
  -9  14   5       23.78       18.66      7.95 o 
  -8  14   5        1.70       -1.06      4.72 o 
  -7  14   5      206.15      205.28     25.65 o 
  -6  14   5        8.87       10.45      3.75 o 
  -5  14   5        3.16        4.38      4.46 o 
  -4  14   5        0.02       15.09      3.85 o 
  -3  14   5      395.99      448.13     19.57 o 
  -2  14   5       14.41       17.86      5.89 o 
  -1  14   5       53.53       61.99      7.77 o 
   0  14   5        9.47        7.15      3.08 o 
   1  14   5        0.08        7.12      7.00 o 
   2  14   5       11.27        5.69      3.15 o 
   3  14   5       19.97       17.54      7.74 o 
   4  14   5        3.64       13.26      3.91 o 
  -7  15   5      269.05      258.46     21.50 o 
  -6  15   5        8.22        8.11      4.15 o 
  -5  15   5        1.63       12.55      3.84 o 
  -4  15   5        1.00        1.75      5.49 o 
  -3  15   5        3.16        8.05      5.07 o 
  -2  15   5       17.91       15.48      4.55 o 
  -1  15   5        6.10       20.92      4.25 o 
   0  15   5        8.17       11.44      4.13 o 
   1  15   5      118.89      114.43     12.04 o 
   2  15   5        4.25        0.88      3.39 o 
 -17   0   6        8.95       23.07     16.84 o 
 -16   0   6       71.01       64.23     15.72 o 
 -15   0   6        0.75        3.09      6.23 o 
 -14   0   6      734.86      841.64     28.22 o 
 -13   0   6      107.69      107.68     15.36 o 
 -12   0   6      786.31      817.66     45.27 o 
 -11   0   6        5.59        0.63      2.87 o 
 -10   0   6     5555.74     5744.93    120.92 o 
  -9   0   6       47.18       50.97      4.72 o 
  -8   0   6       58.66       63.02      4.94 o 
  -7   0   6       88.23       86.78      5.82 o 
  -6   0   6     3344.32     3618.01     28.48 o 
  -5   0   6        0.38        5.36      2.43 o 
  -4   0   6     1562.49     1625.68     17.78 o 
  -3   0   6       17.12       13.11      3.53 o 
  -2   0   6     3280.99     3284.30     24.96 o 
  -1   0   6       17.04       12.47      5.58 o 
   0   0   6      760.66      766.38     10.99 o 
   1   0   6        9.51       14.19      3.62 o 
   2   0   6       31.55       32.08      5.44 o 
   3   0   6       49.04       57.03      5.05 o 
   4   0   6      260.28      242.51     24.04 o 
   5   0   6        5.39        5.58      3.36 o 
   6   0   6     5414.44     6003.29    119.08 o 
   7   0   6       56.04       58.63      6.49 o 
   8   0   6      167.96      177.68     16.82 o 
   9   0   6        0.10        1.06      3.63 o 
  10   0   6      255.33      243.94     20.63 o 
  11   0   6        4.71        4.53      9.43 o 
  12   0   6        0.59       -4.00      8.47 o 
 -17   1   6       40.14       29.71      5.41 o 
 -16   1   6      105.04      107.42      8.48 o 
 -15   1   6       48.60       57.47      8.45 o 
 -14   1   6        7.70       20.33      6.71 o 
 -13   1   6      253.07      246.81     22.21 o 
 -12   1   6       71.44       65.54      5.07 o 
 -11   1   6      465.42      457.48      8.66 o 
 -10   1   6      223.15      214.24      9.38 o 
  -9   1   6      752.60      748.62     10.04 o 
  -8   1   6      832.22      882.68      9.76 o 
  -7   1   6        7.32       10.54      3.12 o 
  -6   1   6      256.07      240.60     10.02 o 
  -5   1   6       90.46      103.65      6.75 o 
  -4   1   6      291.25      285.21      5.24 o 
  -3   1   6       18.71       19.69      2.41 o 
  -2   1   6      143.95      141.36      4.96 o 
  -1   1   6      134.34      109.96      4.32 o 
   0   1   6      194.53      195.94      6.14 o 
   1   1   6       48.92       48.85      2.98 o 
   2   1   6      329.06      325.46      7.27 o 
   3   1   6      842.82      863.27     10.78 o 
   4   1   6      129.75      118.72      6.55 o 
   5   1   6      204.28      193.33      9.15 o 
   6   1   6      272.06      281.04     10.97 o 
   7   1   6        3.19        2.43      3.51 o 
   8   1   6       14.26        8.01      2.94 o 
   9   1   6       45.10       32.97      5.15 o 
  10   1   6       22.24       13.50      5.62 o 
  11   1   6        0.08        4.87      4.48 o 
  12   1   6        6.60        1.69      6.35 o 
 -17   2   6        0.26       13.11      5.92 o 
 -16   2   6        8.70       10.09      4.29 o 
 -15   2   6      482.12      572.15     17.46 o 
 -14   2   6        4.62        9.88      3.34 o 
 -13   2   6      124.78      106.68     10.53 o 
 -12   2   6       24.21       16.93      4.35 o 
 -11   2   6        0.65        3.43      2.64 o 
 -10   2   6        2.25        8.02      2.35 o 
  -9   2   6     4638.75     4807.67     38.48 o 
  -8   2   6       20.27       25.19      3.51 o 
  -7   2   6        2.92        7.97      2.38 o 
  -6   2   6       49.84       51.30      4.37 o 
  -5   2   6     2559.06     2556.21     16.92 o 
  -4   2   6       11.61       11.15      2.07 o 
  -3   2   6     2181.64     2286.21     17.48 o 
  -2   2   6        4.52        6.49      1.57 o 
  -1   2   6     2154.73     2175.01     16.98 o 
   0   2   6        7.64        5.59      2.45 o 
   1   2   6     2085.25     2213.94     22.39 o 
   2   2   6       44.86       44.10      2.85 o 
   3   2   6       81.76       79.78      3.77 o 
   4   2   6       12.87       12.62      2.78 o 
   5   2   6     3334.79     3831.38     58.06 o 
   6   2   6        9.36        5.12      2.36 o 
   7   2   6        7.15        5.34      2.38 o 
   8   2   6        4.65        5.11      2.84 o 
   9   2   6       47.17       42.53      4.29 o 
  10   2   6        1.75        3.75      3.57 o 
  11   2   6       45.15       44.33      7.78 o 
  12   2   6        3.41        3.39      8.53 o 
 -17   3   6      283.59      290.45     16.24 o 
 -16   3   6       23.71       30.91      5.36 o 
 -15   3   6       10.28       20.13      4.31 o 
 -14   3   6        8.09        7.94      4.21 o 
 -13   3   6      200.14      211.21     10.37 o 
 -12   3   6      656.59      613.51     14.08 o 
 -11   3   6     1165.48     1172.85     31.36 o 
 -10   3   6       53.89       42.29      3.19 o 
  -9   3   6       18.24       16.45      3.21 o 
  -8   3   6        0.82        4.46      2.49 o 
  -7   3   6     2762.94     2912.66     35.22 o 
  -6   3   6      266.80      264.73      9.33 o 
  -5   3   6       72.57       61.50      3.23 o 
  -4   3   6     1127.97     1135.60     11.56 o 
  -3   3   6     1011.31      966.65     13.94 o 
  -2   3   6       64.72       58.96      3.44 o 
  -1   3   6      118.09      103.69      6.22 o 
   0   3   6      501.37      499.28      7.32 o 
   1   3   6       14.95       17.87      2.88 o 
   2   3   6      175.06      158.85      5.96 o 
   3   3   6      164.65      158.17      8.91 o 
   4   3   6      156.30      141.56      5.94 o 
   5   3   6      380.30      393.04     12.58 o 
   6   3   6       19.66       17.14      2.72 o 
   7   3   6       40.18       40.13      3.93 o 
   8   3   6       34.26       38.00      4.24 o 
   9   3   6       92.23      114.07     10.67 o 
  10   3   6        4.73        5.10      3.10 o 
  11   3   6       20.29       23.21      6.82 o 
 -17   4   6       39.57       27.77      5.61 o 
 -16   4   6       20.80       20.05      5.23 o 
 -15   4   6       10.27       11.10      5.44 o 
 -14   4   6      492.00      500.87     15.53 o 
 -13   4   6        4.28        3.79      2.25 o 
 -12   4   6      672.63      673.80     16.61 o 
 -11   4   6       26.05       27.61      3.04 o 
 -10   4   6      470.72      466.88      9.89 o 
  -9   4   6       16.33       27.08      4.73 o 
  -8   4   6     1229.13     1325.13     14.04 o 
  -7   4   6       30.74       32.62      3.42 o 
  -6   4   6       40.76       44.41      3.24 o 
  -5   4   6        5.48        7.55      2.32 o 
  -4   4   6      351.99      368.48     15.76 o 
  -3   4   6      279.95      293.75      7.58 o 
  -2   4   6      206.42      183.58      7.68 o 
  -1   4   6        2.87        6.78      1.63 o 
   0   4   6       74.82       53.96      4.67 o 
   1   4   6       55.36       55.41      4.45 o 
   2   4   6      568.69      602.04     12.36 o 
   3   4   6        0.01        4.21      2.83 o 
   4   4   6      187.40      185.58      9.64 o 
   5   4   6        9.36        8.52      4.39 o 
   6   4   6        0.27        3.50      5.16 o 
   7   4   6        1.84        1.56      2.77 o 
   8   4   6      216.79      239.36     10.32 o 
   9   4   6       14.45       17.72      3.32 o 
  10   4   6       24.70       14.91      3.77 o 
  11   4   6        5.02       10.78      9.12 o 
 -17   5   6       16.26       17.45      4.71 o 
 -16   5   6       13.15       12.07      4.18 o 
 -15   5   6       56.67       65.27      7.27 o 
 -14   5   6      199.11      184.20     14.31 o 
 -13   5   6       13.59       12.54      3.02 o 
 -12   5   6      469.64      394.02     14.05 o 
 -11   5   6      431.01      413.65     16.45 o 
 -10   5   6      203.73      223.70      8.26 o 
  -9   5   6       22.33       31.53      3.03 o 
  -8   5   6        2.10        6.70      2.43 o 
  -7   5   6      150.22      145.94      6.91 o 
  -6   5   6      133.63      124.65      5.42 o 
  -5   5   6      340.14      349.42      8.64 o 
  -4   5   6      517.01      489.86     15.54 o 
  -3   5   6       28.49       26.69      3.79 o 
  -2   5   6       68.93       70.59      5.80 o 
  -1   5   6       77.54       81.07      5.57 o 
   0   5   6      621.21      656.74     13.77 o 
   1   5   6        0.79        1.50      2.62 o 
   2   5   6       91.24       74.74      4.80 o 
   3   5   6        8.55        5.95      4.72 o 
   4   5   6       44.00       48.16      3.87 o 
   5   5   6      154.75      167.38     10.30 o 
   6   5   6      121.89      128.07      8.33 o 
   7   5   6        0.23        1.67      1.90 o 
   8   5   6      130.11      139.32      7.47 o 
   9   5   6       30.21       23.77      4.38 o 
  10   5   6       20.51       24.27      5.02 o 
  11   5   6        2.63        6.18      3.95 o 
 -16   6   6       15.66       20.73      5.09 o 
 -15   6   6       93.79      102.47      9.51 o 
 -14   6   6        6.54        6.93      2.43 o 
 -13   6   6       58.03       60.48      4.43 o 
 -12   6   6       14.02       12.80      4.77 o 
 -11   6   6      211.38      232.27      9.12 o 
 -10   6   6      325.95      309.05      8.84 o 
  -9   6   6     1464.57     1410.93     19.50 o 
  -8   6   6        0.81        6.29      4.78 o 
  -7   6   6      288.61      228.81     11.30 o 
  -6   6   6       52.01       53.38      4.22 o 
  -5   6   6      483.28      468.90     13.73 o 
  -4   6   6       86.39       93.53      5.66 o 
  -3   6   6      325.27      313.71      9.65 o 
  -2   6   6        6.61       15.15      3.99 o 
  -1   6   6      223.39      234.44     13.48 o 
   0   6   6       78.10       82.41      6.59 o 
   1   6   6      909.55      973.32     22.11 o 
   2   6   6        0.41        1.72      2.12 o 
   3   6   6       23.59       24.17      3.81 o 
   4   6   6       40.27       43.28      3.46 o 
   5   6   6      821.89      978.17     20.54 o 
   6   6   6        4.03        4.45      2.94 o 
   7   6   6        1.95        3.43      2.33 o 
   8   6   6        4.24        2.42      3.24 o 
   9   6   6        2.63       12.15      4.09 o 
  10   6   6        8.80       13.33      4.54 o 
 -16   7   6        0.02       -5.88      5.88 o 
 -15   7   6       32.07       33.00      8.22 o 
 -14   7   6        6.32        8.97      2.94 o 
 -13   7   6      506.44      513.91     17.66 o 
 -12   7   6       66.44       64.70      5.42 o 
 -11   7   6        5.60        5.51      2.58 o 
 -10   7   6        3.13        0.67      2.39 o 
  -9   7   6     1191.44     1253.37     22.69 o 
  -8   7   6      224.27      204.44     10.78 o 
  -7   7   6     1282.37     1295.47     18.63 o 
  -6   7   6       60.43       67.62      5.13 o 
  -5   7   6      180.32      212.81     13.64 o 
  -4   7   6      259.33      252.32     12.12 o 
  -3   7   6     4092.75     4308.56     68.70 o 
  -2   7   6        0.05        3.88      4.18 o 
  -1   7   6     1699.27     1779.33     24.37 o 
   0   7   6        1.22        0.40      6.21 o 
   1   7   6      101.28      103.69      9.20 o 
   2   7   6        7.41        8.25      4.45 o 
   3   7   6     1368.83     1495.32     42.15 o 
   4   7   6       14.11       10.57      3.33 o 
   5   7   6       10.55        6.93      3.49 o 
   6   7   6       29.00       36.24      4.76 o 
   7   7   6       92.06       84.30      6.08 o 
   8   7   6        0.32        6.81      4.25 o 
   9   7   6       17.56       20.06      5.62 o 
  10   7   6        1.70        1.64      4.05 o 
 -15   8   6       35.03       34.79      5.39 o 
 -14   8   6       68.67       55.59      6.94 o 
 -13   8   6       51.40       42.00      5.88 o 
 -12   8   6      274.56      268.87     16.37 o 
 -11   8   6       32.31       38.03      6.20 o 
 -10   8   6       26.47       13.66      6.30 o 
  -9   8   6      117.45      126.21     11.80 o 
  -8   8   6       33.94       51.89      3.84 o 
  -7   8   6       16.06       12.07      4.63 o 
  -6   8   6     1169.06     1185.20     20.08 o 
  -5   8   6       56.42       59.05      7.44 o 
  -4   8   6      876.98      904.07     16.40 o 
  -3   8   6       39.52       46.91      8.50 o 
  -2   8   6       24.78       32.18      4.37 o 
  -1   8   6        8.54        6.48      4.18 o 
   0   8   6      345.93      363.89     13.68 o 
   1   8   6        3.33        3.64      3.96 o 
   2   8   6       18.09       19.37      3.69 o 
   3   8   6       11.17       16.50      3.65 o 
   4   8   6       14.37       25.39      7.60 o 
   5   8   6        0.39       15.22      4.91 o 
   6   8   6      336.15      338.22     23.95 o 
   7   8   6       33.27       24.16      5.09 o 
   8   8   6       48.08       48.27      7.25 o 
   9   8   6        0.37        2.20      4.57 o 
 -14   9   6      200.66      206.71     13.62 o 
 -13   9   6        6.01       10.85      5.95 o 
 -12   9   6       14.29       17.68      3.96 o 
 -11   9   6        3.94        3.41      4.13 o 
 -10   9   6      649.79      676.46     23.49 o 
  -9   9   6        4.01        5.81      3.05 o 
  -8   9   6        2.03        9.64      3.32 o 
  -7   9   6        6.98        8.32      2.81 o 
  -6   9   6       69.11       71.29      4.86 o 
  -5   9   6       44.88       53.67      5.22 o 
  -4   9   6        3.18       -4.61      4.61 o 
  -3   9   6      165.88      145.99      8.43 o 
  -2   9   6       49.03       55.79      5.92 o 
  -1   9   6       46.56       45.13      6.04 o 
   0   9   6      408.61      438.48     18.19 o 
   1   9   6      259.26      308.53     15.10 o 
   2   9   6       36.91       45.97      7.97 o 
   3   9   6       31.99       28.63      3.93 o 
   4   9   6      154.72      197.60     22.71 o 
   5   9   6        4.18        4.89      4.80 o 
   6   9   6      219.89      232.62     15.08 o 
   7   9   6       11.25       21.64     11.78 o 
   8   9   6        3.20       17.47      7.79 o 
   9   9   6        4.03       14.59      5.04 o 
 -14  10   6        1.32        8.74      3.43 o 
 -13  10   6       19.01       12.21      3.77 o 
 -12  10   6       72.55       84.31      8.23 o 
 -11  10   6       26.23       17.15      5.65 o 
 -10  10   6       16.60       21.66      4.20 o 
  -9  10   6      314.42      284.26     15.21 o 
  -8  10   6       31.45       26.74      3.66 o 
  -7  10   6        0.46        1.78      2.55 o 
  -6  10   6       34.73       31.41      5.42 o 
  -5  10   6      594.17      554.98     27.23 o 
  -4  10   6       57.21       63.96      6.29 o 
  -3  10   6     3374.26     3598.76     96.16 o 
  -2  10   6        6.13        6.64      3.93 o 
  -1  10   6     1382.96     1489.70     28.90 o 
   0  10   6      108.49      114.04      7.63 o 
   1  10   6      356.29      375.69     15.17 o 
   2  10   6       95.94      109.16     10.71 o 
   3  10   6      109.93      122.20     20.68 o 
   4  10   6       49.36       53.65      5.82 o 
   5  10   6       19.45       31.66      9.18 o 
   6  10   6        2.96       10.76      4.43 o 
   7  10   6       62.01       64.59      9.75 o 
   8  10   6       13.42        9.90      7.52 o 
 -13  11   6      136.62      156.46     13.31 o 
 -12  11   6       48.21       42.15      5.53 o 
 -11  11   6      228.69      222.42     14.56 o 
 -10  11   6        0.01       -0.75      4.82 o 
  -9  11   6       12.74       12.12      3.67 o 
  -8  11   6       13.09       10.57      3.57 o 
  -7  11   6     1222.12     1260.47     25.70 o 
  -6  11   6       22.09       24.80      4.41 o 
  -5  11   6       34.33       39.81      5.18 o 
  -4  11   6        2.19        4.70      5.15 o 
  -3  11   6      663.51      695.30     17.03 o 
  -2  11   6      138.47      136.20      9.81 o 
  -1  11   6       77.74       69.43      5.92 o 
   0  11   6       80.43       78.26      8.49 o 
   1  11   6        0.08        8.82      3.28 o 
   2  11   6        3.89        6.82      4.08 o 
   3  11   6       69.84       79.46      8.25 o 
   4  11   6        0.23        2.86      7.03 o 
   5  11   6       96.19       83.87     15.48 o 
   6  11   6        1.16       -0.01      4.71 o 
   7  11   6        0.71       11.81      7.42 o 
 -12  12   6      116.10       83.10     11.76 o 
 -11  12   6       36.36       26.27      5.18 o 
 -10  12   6       32.10       23.78      5.59 o 
  -9  12   6      114.36      148.87     15.56 o 
  -8  12   6       36.73       30.09      5.65 o 
  -7  12   6       17.53       19.18      3.50 o 
  -6  12   6       48.08       36.68      4.55 o 
  -5  12   6      224.59      220.62     21.88 o 
  -4  12   6       26.68       23.43      4.24 o 
  -3  12   6      165.66      187.36     13.92 o 
  -2  12   6      113.57       96.54      9.27 o 
  -1  12   6      245.96      244.44     22.01 o 
   0  12   6       13.81       13.23      3.79 o 
   1  12   6       24.16       18.95      4.70 o 
   2  12   6        8.83       14.99      5.70 o 
   3  12   6       28.32       37.93      8.73 o 
   4  12   6       83.40       88.97      8.66 o 
   5  12   6       79.53       55.86      5.54 o 
   6  12   6        9.65       18.08      8.31 o 
 -10  13   6      221.30      200.54     30.33 o 
  -9  13   6       19.30       23.69      4.69 o 
  -8  13   6      267.04      307.06     40.33 o 
  -7  13   6        4.72        9.24      4.22 o 
  -6  13   6      500.31      572.56     25.94 o 
  -5  13   6       27.28       27.23      4.86 o 
  -4  13   6      100.50       97.43      9.52 o 
  -3  13   6        0.01        5.85      4.17 o 
  -2  13   6       25.90       26.08      5.13 o 
  -1  13   6        4.05        6.94      4.39 o 
   0  13   6       81.01       66.23      9.07 o 
   1  13   6        9.73       10.37      3.99 o 
   2  13   6      362.33      338.49     36.65 o 
   3  13   6        7.15        4.29      3.92 o 
   4  13   6       18.99       12.67      4.94 o 
  -8  14   6       12.99       16.11      3.85 o 
  -7  14   6        2.29        3.66      4.70 o 
  -6  14   6       43.63       35.31      4.75 o 
  -5  14   6        9.00       24.16      5.41 o 
  -4  14   6        4.47        1.67      4.62 o 
  -3  14   6       12.68       13.75      4.28 o 
  -2  14   6      147.91      174.98     16.30 o 
  -1  14   6        1.09       14.12      6.12 o 
   0  14   6       34.37       40.37      5.04 o 
   1  14   6       14.53       14.51      4.67 o 
   2  14   6       20.82       14.71      3.94 o 
  -4  15   6        5.38        9.75      7.23 o 
  -3  15   6      396.97      441.65     22.20 o 
  -2  15   6        0.11        6.62      4.26 o 
 -17   1   7       78.71       87.88     10.73 o 
 -16   1   7       17.97       16.13      4.74 o 
 -15   1   7      103.71      105.16      8.31 o 
 -14   1   7        1.48       10.55      2.96 o 
 -13   1   7       25.46       30.47      4.47 o 
 -12   1   7      453.67      422.82     10.35 o 
 -11   1   7        6.70        6.52      3.17 o 
 -10   1   7      241.83      230.03      8.72 o 
  -9   1   7       59.55       58.47      4.03 o 
  -8   1   7     1546.71     1620.59     16.89 o 
  -7   1   7      100.40      116.94      4.85 o 
  -6   1   7        0.19        4.93      2.49 o 
  -5   1   7      266.13      251.07      9.48 o 
  -4   1   7      818.33      862.73     10.20 o 
  -3   1   7      133.66      142.07      6.20 o 
  -2   1   7        3.85        7.10      2.17 o 
  -1   1   7       45.79       42.12      3.15 o 
   0   1   7        8.88       10.82      2.93 o 
   1   1   7      147.50      163.39      6.45 o 
   2   1   7      317.04      314.12     12.69 o 
   3   1   7       37.71       35.24      2.83 o 
   4   1   7      137.96      130.28      4.94 o 
   5   1   7      150.46      143.18      8.34 o 
   6   1   7        6.28        0.12      2.86 o 
   7   1   7       41.23       41.49      5.15 o 
   8   1   7      167.06      159.04      7.16 o 
   9   1   7        6.92       10.61      4.14 o 
  10   1   7        2.14        5.17      3.60 o 
 -17   2   7        0.64        7.84      3.51 o 
 -16   2   7        0.24        0.96      4.18 o 
 -15   2   7       37.84       39.77      7.93 o 
 -14   2   7        1.12       13.39      4.16 o 
 -13   2   7      192.40      162.12     13.38 o 
 -12   2   7        2.89        5.54      2.24 o 
 -11   2   7       13.91        9.43      2.64 o 
 -10   2   7        0.01       -2.65      2.65 o 
  -9   2   7     2839.30     2870.39     32.66 o 
  -8   2   7       10.56       15.63      3.40 o 
  -7   2   7       48.28       60.96      3.99 o 
  -6   2   7       27.12       27.33      3.42 o 
  -5   2   7      356.42      367.45     11.66 o 
  -4   2   7        0.16        5.18      3.24 o 
  -3   2   7      589.25      644.19      9.78 o 
  -2   2   7       23.10       19.74      2.77 o 
  -1   2   7      189.87      202.73      6.90 o 
   0   2   7        9.29        5.27      2.50 o 
   1   2   7       88.70       89.68      3.50 o 
   2   2   7       44.74       52.40      4.93 o 
   3   2   7      124.71      117.57      5.92 o 
   4   2   7       68.80       60.06      3.69 o 
   5   2   7        5.43        4.71      2.73 o 
   6   2   7        1.12        5.12      2.11 o 
   7   2   7        2.86        9.26      3.39 o 
   8   2   7       58.31       47.86      4.95 o 
   9   2   7        0.21       -1.00      4.00 o 
  10   2   7       13.14       21.80      4.42 o 
 -17   3   7       38.96       36.91      7.33 o 
 -16   3   7      103.00      110.46     11.86 o 
 -15   3   7       30.13       29.81      4.57 o 
 -14   3   7       62.11       58.94      5.69 o 
 -13   3   7      139.00      131.89     10.60 o 
 -12   3   7       78.05       96.68      6.71 o 
 -11   3   7     2188.54     2259.49     32.18 o 
 -10   3   7      355.63      334.35     11.98 o 
  -9   3   7      158.51      141.36      6.27 o 
  -8   3   7      142.78      144.63      8.58 o 
  -7   3   7      139.84      124.79      6.91 o 
  -6   3   7      888.96      907.85     10.21 o 
  -5   3   7      612.53      615.70      8.51 o 
  -4   3   7        1.55        5.00      2.03 o 
  -3   3   7      882.60      841.99      9.89 o 
  -2   3   7      453.78      415.79     15.20 o 
  -1   3   7      143.69      130.98      4.60 o 
   0   3   7        0.02        7.70      1.99 o 
   1   3   7      156.30      150.29      5.56 o 
   2   3   7        0.51        3.04      2.54 o 
   3   3   7       87.99       86.19      6.27 o 
   4   3   7       69.21       63.76      4.78 o 
   5   3   7       36.41       30.57      3.42 o 
   6   3   7       17.09       14.74      4.93 o 
   7   3   7        8.21       11.36      3.16 o 
   8   3   7        3.23        3.91      2.67 o 
   9   3   7       15.75        7.83      3.42 o 
  10   3   7        5.03        5.67      3.59 o 
 -17   4   7        9.91        9.38      4.67 o 
 -16   4   7       87.03      108.97     13.35 o 
 -15   4   7        0.24        2.47      3.66 o 
 -14   4   7       43.49       47.92      5.83 o 
 -13   4   7       42.40       42.25      3.80 o 
 -12   4   7       96.49      106.21     11.72 o 
 -11   4   7       17.73       19.01      2.81 o 
 -10   4   7      607.17      582.78      9.39 o 
  -9   4   7       48.34       43.86      3.08 o 
  -8   4   7        0.06        3.27      1.73 o 
  -7   4   7       40.35       40.69      4.30 o 
  -6   4   7      250.44      232.89      9.81 o 
  -5   4   7       13.32       18.96      3.55 o 
  -4   4   7      563.20      568.54     10.36 o 
  -3   4   7        0.18        3.68      3.45 o 
  -2   4   7     1546.68     1713.09     23.83 o 
  -1   4   7        6.07        7.56      4.16 o 
   0   4   7     1475.61     1586.19     19.29 o 
   1   4   7        1.40        0.87      2.71 o 
   2   4   7      126.31      127.14      5.56 o 
   3   4   7       13.99       14.64      2.79 o 
   4   4   7       15.34       26.10      4.05 o 
   5   4   7        0.07        7.67      4.20 o 
   6   4   7        5.62       15.64      3.46 o 
   7   4   7        0.17        0.57      3.05 o 
   8   4   7       27.37       19.44      4.53 o 
   9   4   7        5.61        5.96      4.09 o 
  10   4   7        4.31        4.72      3.35 o 
 -16   5   7       14.54       14.35      4.96 o 
 -15   5   7       30.86       16.63      7.12 o 
 -14   5   7       10.97        7.49      7.25 o 
 -13   5   7        8.96       15.70      2.73 o 
 -12   5   7       15.58       17.15      4.17 o 
 -11   5   7      350.70      328.57     14.69 o 
 -10   5   7      269.57      224.27     10.91 o 
  -9   5   7       13.07       20.05      3.72 o 
  -8   5   7       64.03       61.76      3.91 o 
  -7   5   7       80.21       84.03      5.44 o 
  -6   5   7       94.55       93.97      5.65 o 
  -5   5   7       96.37       92.75      6.16 o 
  -4   5   7       70.48       79.14      5.06 o 
  -3   5   7        2.57        2.30      3.51 o 
  -2   5   7      258.95      292.81     10.31 o 
  -1   5   7       22.59       28.52      4.95 o 
   0   5   7        9.12       11.26      4.05 o 
   1   5   7      206.59      202.99     12.72 o 
   2   5   7       37.66       40.38      3.97 o 
   3   5   7        8.61       11.11      3.06 o 
   4   5   7        0.59        6.66      3.02 o 
   5   5   7        0.06        8.75      3.33 o 
   6   5   7        0.64        2.20      4.20 o 
   7   5   7       14.47       23.24      9.49 o 
   8   5   7        9.49        5.02      3.61 o 
   9   5   7       20.36       26.66      6.46 o 
 -16   6   7       46.98       47.83      4.95 o 
 -15   6   7        0.20        2.78      4.78 o 
 -14   6   7        1.02        0.34      4.15 o 
 -13   6   7        2.79       11.67      3.31 o 
 -12   6   7        5.17        3.52      3.30 o 
 -11   6   7        2.49       11.05      2.86 o 
 -10   6   7       28.98       29.32      2.85 o 
  -9   6   7     1666.70     1526.33     28.10 o 
  -8   6   7       30.08       28.21      3.01 o 
  -7   6   7       91.30       95.44      5.80 o 
  -6   6   7      124.03      126.90      7.92 o 
  -5   6   7      131.95      116.41      6.57 o 
  -4   6   7       23.63       23.79      4.27 o 
  -3   6   7       71.84       84.74     12.66 o 
  -2   6   7       12.29       23.85      3.97 o 
  -1   6   7      145.29      180.50      9.05 o 
   0   6   7       48.79       65.27      4.80 o 
   1   6   7       21.96       23.60      4.81 o 
   2   6   7       20.41       13.11      3.52 o 
   3   6   7        5.04       13.64      4.66 o 
   4   6   7        0.11       -0.77      4.17 o 
   5   6   7      103.18       91.08      7.97 o 
   6   6   7       43.58       43.46      5.35 o 
   7   6   7      118.64      102.00      7.38 o 
   8   6   7        4.81        8.01      8.94 o 
   9   6   7       10.55       15.18      5.51 o 
 -15   7   7       19.08       18.02      5.13 o 
 -14   7   7       39.29       37.39      8.40 o 
 -13   7   7       14.41       10.64      3.84 o 
 -12   7   7      149.71      156.74     20.41 o 
 -11   7   7       39.48       29.16      3.80 o 
 -10   7   7       23.58       25.46      3.60 o 
  -9   7   7       11.38        4.28      3.57 o 
  -8   7   7      367.01      361.47     11.91 o 
  -7   7   7      199.91      180.80      9.55 o 
  -6   7   7      270.71      291.96     17.81 o 
  -5   7   7       45.50       53.70      4.48 o 
  -4   7   7        1.17        3.82      4.20 o 
  -3   7   7      203.89      224.19     12.75 o 
  -2   7   7      632.04      650.39     15.49 o 
  -1   7   7       35.49       36.74      4.24 o 
   0   7   7      229.37      237.16     13.44 o 
   1   7   7       85.36       90.52      7.12 o 
   2   7   7       88.01       98.77     10.12 o 
   3   7   7        0.94        3.18      3.30 o 
   4   7   7       90.58       92.18     12.12 o 
   5   7   7        8.20       12.01      4.00 o 
   6   7   7       34.94       45.52      6.57 o 
   7   7   7        5.70        8.36      4.39 o 
   8   7   7       78.08       81.61     11.78 o 
 -15   8   7       20.07       19.13      7.16 o 
 -14   8   7      150.08      146.46      9.95 o 
 -13   8   7       39.35       37.06      5.26 o 
 -12   8   7        0.41        4.69      3.60 o 
 -11   8   7       12.05       16.16      3.07 o 
 -10   8   7      311.89      292.43     12.65 o 
  -9   8   7       72.46       64.78      5.14 o 
  -8   8   7      162.98      184.74      9.61 o 
  -7   8   7       10.31        9.31      3.50 o 
  -6   8   7       87.77       80.40      6.47 o 
  -5   8   7       82.52       79.74      7.96 o 
  -4   8   7      342.89      347.42     30.38 o 
  -3   8   7      357.07      354.40     14.70 o 
  -2   8   7        6.97       12.21      7.02 o 
  -1   8   7        9.67       14.72      3.67 o 
   0   8   7      167.50      155.12     10.25 o 
   1   8   7       17.23       17.61      8.79 o 
   2   8   7        0.65        2.49      4.94 o 
   3   8   7        3.23        1.77      4.51 o 
   4   8   7        0.10        2.48      4.19 o 
   5   8   7        0.66       11.49      5.06 o 
   6   8   7        3.66       -0.42      3.82 o 
   7   8   7        8.54       -2.84      5.45 o 
   8   8   7       23.41       16.37      6.19 o 
 -14   9   7       75.40       85.73      7.76 o 
 -13   9   7       17.27       16.92      4.10 o 
 -12   9   7       48.37       50.32      7.14 o 
 -11   9   7       11.50        8.44      4.17 o 
 -10   9   7       14.31       23.03      9.99 o 
  -9   9   7       73.72       81.65      5.66 o 
  -8   9   7      279.71      243.67     10.88 o 
  -7   9   7       16.06       15.90      3.32 o 
  -6   9   7       26.09       24.29      4.24 o 
  -5   9   7       12.72       23.16      4.74 o 
  -4   9   7     1024.43     1115.36     31.41 o 
  -3   9   7        0.20        0.84      4.21 o 
  -2   9   7      285.02      281.65     14.14 o 
  -1   9   7       56.64       64.06      5.58 o 
   0   9   7      229.67      251.71     10.90 o 
   1   9   7        6.88       15.16      4.77 o 
   2   9   7       66.35       70.21      6.75 o 
   3   9   7        0.78       14.15      4.92 o 
   4   9   7        0.29        8.46      6.33 o 
   5   9   7       38.57       42.25      7.27 o 
   6   9   7        0.35       -3.37      4.27 o 
   7   9   7        2.54       -3.77      5.66 o 
 -13  10   7       11.33       12.50      3.77 o 
 -12  10   7       39.75       30.90      5.84 o 
 -11  10   7      126.25      131.61     13.20 o 
 -10  10   7       23.84       29.77      4.39 o 
  -9  10   7      493.78      491.36     18.35 o 
  -8  10   7       12.95       14.66      4.79 o 
  -7  10   7      152.44      150.42      8.60 o 
  -6  10   7       26.49       17.09      3.48 o 
  -5  10   7       13.82       19.41      4.07 o 
  -4  10   7       86.56      103.40      8.82 o 
  -3  10   7      278.72      305.15     13.05 o 
  -2  10   7      326.98      325.58     18.92 o 
  -1  10   7        3.60        4.71      3.70 o 
   0  10   7      223.14      226.41     18.61 o 
   1  10   7      251.41      256.89     12.22 o 
   2  10   7       44.63       37.04      4.84 o 
   3  10   7      366.15      371.15     13.31 o 
   4  10   7        0.28        5.92      4.23 o 
   5  10   7       43.85       33.30      6.06 o 
   6  10   7        3.49        9.57      5.93 o 
 -12  11   7        8.72        8.03      2.80 o 
 -11  11   7       35.10       59.65      7.22 o 
 -10  11   7       13.69       14.12      4.00 o 
  -9  11   7        5.86        4.63      4.23 o 
  -8  11   7        0.51        0.47      6.71 o 
  -7  11   7        0.62        6.33      4.15 o 
  -6  11   7       79.62       79.09      7.93 o 
  -5  11   7       42.35       46.92      5.88 o 
  -4  11   7       22.54       16.73      3.94 o 
  -3  11   7        2.13        4.71      4.33 o 
  -2  11   7       93.30       94.96     10.04 o 
  -1  11   7       20.78       31.48      7.50 o 
   0  11   7        0.95        8.61      5.63 o 
   1  11   7       66.23       71.47     10.08 o 
   2  11   7        2.16       -3.85      5.79 o 
   3  11   7        0.49        4.96      5.12 o 
   4  11   7        3.17        4.32      5.00 o 
   5  11   7       40.45       36.55      5.66 o 
 -11  12   7       10.09       15.33      4.02 o 
 -10  12   7      106.63       91.02     11.27 o 
  -9  12   7       64.08       69.14      6.97 o 
  -8  12   7      122.47      149.01     15.65 o 
  -7  12   7       23.70       25.95      4.60 o 
  -6  12   7      228.35      238.28     18.94 o 
  -5  12   7       80.21       70.45      7.85 o 
  -4  12   7      305.21      293.37     22.79 o 
  -3  12   7       10.93        7.09      5.96 o 
  -2  12   7      174.20      189.06     11.33 o 
  -1  12   7       27.11       26.13      5.34 o 
   0  12   7      760.72      800.61     25.74 o 
   1  12   7        3.37        4.10      4.42 o 
   2  12   7       53.07       45.35      6.42 o 
   3  12   7       17.19       24.89      6.89 o 
   4  12   7        6.43        6.79      3.79 o 
  -9  13   7        6.05        2.75      4.89 o 
  -8  13   7        6.63       15.42      4.93 o 
  -7  13   7       15.26        8.77      4.76 o 
  -6  13   7       15.92        9.27      3.13 o 
  -5  13   7       20.49       26.06      5.18 o 
  -4  13   7       14.31       10.14      3.99 o 
  -3  13   7        8.22       14.98      4.98 o 
  -2  13   7       62.05       67.79      8.02 o 
  -1  13   7       53.37       52.03      7.72 o 
   0  13   7       10.81        9.53      5.75 o 
   1  13   7        6.66        1.63      4.14 o 
   2  13   7       74.68       74.17     11.43 o 
  -5  14   7       39.34       43.94      6.38 o 
  -4  14   7        0.81        8.92      3.07 o 
  -3  14   7       24.33       25.90      4.88 o 
  -2  14   7        1.10        5.00      3.79 o 
  -1  14   7      124.86      132.84     13.23 o 
 -17   0   8        9.90        6.39      6.58 o 
 -16   0   8      381.36      388.17     83.99 o 
 -15   0   8        8.26        6.98      3.94 o 
 -14   0   8      361.84      358.77     45.51 o 
 -13   0   8       12.05       17.08      3.85 o 
 -12   0   8     1077.76     1169.77     21.01 o 
 -11   0   8       49.84       50.23      5.44 o 
 -10   0   8      403.25      415.62     17.49 o 
  -9   0   8       25.29       29.18      4.63 o 
  -8   0   8     5860.15     6110.92     86.98 o 
  -7   0   8       45.56       45.13      4.38 o 
  -6   0   8       81.65       74.62      5.67 o 
  -5   0   8       62.92       80.35      7.63 o 
  -4   0   8      422.86      419.62     15.30 o 
  -3   0   8       10.14       15.88      6.55 o 
  -2   0   8     1114.89     1123.53     21.95 o 
  -1   0   8       15.38       15.31      4.38 o 
   0   0   8      401.92      399.27     16.31 o 
   1   0   8        0.41        6.25      3.34 o 
   2   0   8        0.67        1.76      3.83 o 
   3   0   8       18.34       21.25      4.06 o 
   4   0   8        5.95        9.34      4.41 o 
   5   0   8       10.38       10.55      3.38 o 
   6   0   8      246.40      202.64     39.98 o 
   7   0   8        3.54        9.10      8.55 o 
   8   0   8      658.61      623.82     53.36 o 
   9   0   8       15.32       25.16      9.91 o 
 -16   1   8       41.98       40.34      5.62 o 
 -15   1   8       33.06       22.74      5.39 o 
 -14   1   8      174.79      169.77     16.61 o 
 -13   1   8       12.93       16.35      2.51 o 
 -12   1   8        8.46       13.56      2.27 o 
 -11   1   8      222.36      217.25      9.83 o 
 -10   1   8        0.19       -1.74      2.22 o 
  -9   1   8      339.35      332.31      7.87 o 
  -8   1   8       84.49       88.64      4.44 o 
  -7   1   8     1040.18     1086.99     15.96 o 
  -6   1   8      213.34      261.36     12.98 o 
  -5   1   8       20.29       28.68      5.35 o 
  -4   1   8      235.94      221.23     10.61 o 
  -3   1   8      111.74      114.01      5.66 o 
  -2   1   8       54.09       62.48      4.44 o 
  -1   1   8       10.23       18.47      3.83 o 
   0   1   8        0.01        2.78      2.59 o 
   1   1   8        6.50        7.56      2.43 o 
   2   1   8       99.19       87.57      4.43 o 
   3   1   8       22.19       18.77      2.79 o 
   4   1   8       17.88       18.31      3.38 o 
   5   1   8      203.25      212.88      8.67 o 
   6   1   8       38.57       28.68      5.41 o 
   7   1   8       85.63       60.96     11.55 o 
   8   1   8       51.42       36.71      7.51 o 
   9   1   8        0.00        7.77      4.62 o 
 -16   2   8        5.93        1.25      4.46 o 
 -15   2   8       16.56       10.37      4.06 o 
 -14   2   8       23.73       24.00      4.02 o 
 -13   2   8      272.05      255.08     22.49 o 
 -12   2   8        0.88       -1.11      2.44 o 
 -11   2   8        9.76       10.40      2.73 o 
 -10   2   8       53.63       58.37      4.00 o 
  -9   2   8        1.00        0.85      2.54 o 
  -8   2   8        4.95        2.14      2.75 o 
  -7   2   8     1431.17     1416.22     19.45 o 
  -6   2   8        0.00        6.32      1.75 o 
  -5   2   8      191.27      194.85      7.96 o 
  -4   2   8       72.32       74.47      5.20 o 
  -3   2   8      683.11      697.08     16.78 o 
  -2   2   8        0.40        6.78      1.66 o 
  -1   2   8      168.25      150.35      5.86 o 
   0   2   8        2.90       -0.34      2.73 o 
   1   2   8      705.89      743.76     11.68 o 
   2   2   8        0.08        2.23      2.01 o 
   3   2   8      307.16      299.57      8.29 o 
   4   2   8        7.59       11.42      3.57 o 
   5   2   8        2.98        2.30      3.08 o 
   6   2   8        5.66        3.22      2.71 o 
   7   2   8      788.53      758.29     50.08 o 
   8   2   8        0.87        1.03      2.80 o 
   9   2   8       20.30       16.58      5.60 o 
 -16   3   8        0.13        3.74      7.38 o 
 -15   3   8      213.81      224.97     27.73 o 
 -14   3   8       37.37       49.37      8.92 o 
 -13   3   8       79.74       81.99      6.69 o 
 -12   3   8        4.16        4.58      1.80 o 
 -11   3   8      120.42      131.82      8.15 o 
 -10   3   8      930.50      951.33     22.59 o 
  -9   3   8      320.12      305.54     10.16 o 
  -8   3   8       23.02       18.50      3.58 o 
  -7   3   8       46.16       56.57      4.27 o 
  -6   3   8        3.17        5.23      5.26 o 
  -5   3   8      908.92      948.32     15.25 o 
  -4   3   8      147.01      164.11      8.17 o 
  -3   3   8       24.31       30.27      4.55 o 
  -2   3   8      284.57      269.80     10.24 o 
  -1   3   8      433.52      404.10      8.58 o 
   0   3   8       16.10       12.42      3.82 o 
   1   3   8        0.65        5.90      3.15 o 
   2   3   8      141.31      138.21      5.99 o 
   3   3   8       13.70       12.57      3.40 o 
   4   3   8        9.92        9.70      3.30 o 
   5   3   8       15.36       12.43      3.61 o 
   6   3   8       17.86       15.06      3.99 o 
   7   3   8       32.30       32.44      4.35 o 
   8   3   8        7.60       12.40      3.70 o 
 -16   4   8      124.24      110.40     14.69 o 
 -15   4   8       27.55       30.01      7.75 o 
 -14   4   8       10.10       10.09      3.98 o 
 -13   4   8       13.02       10.79      1.94 o 
 -12   4   8      745.35      826.88     24.26 o 
 -11   4   8       28.04       25.17      3.93 o 
 -10   4   8      279.55      268.89      9.69 o 
  -9   4   8        6.61        9.43      3.03 o 
  -8   4   8      893.46      948.44     16.00 o 
  -7   4   8       38.02       38.39      4.45 o 
  -6   4   8      776.34      833.50     14.37 o 
  -5   4   8        1.62        5.50      4.32 o 
  -4   4   8      152.15      157.89      9.59 o 
  -3   4   8       11.81       10.32      3.31 o 
  -2   4   8      489.86      480.25     16.42 o 
  -1   4   8      103.54       99.66      7.29 o 
   0   4   8       45.63       44.03      4.52 o 
   1   4   8        1.78        6.13      4.97 o 
   2   4   8       20.59       18.20      2.91 o 
   3   4   8       29.32       34.95      3.53 o 
   4   4   8      238.07      252.56     15.28 o 
   5   4   8        2.42        3.77      3.06 o 
   6   4   8        0.21        0.96      3.67 o 
   7   4   8        0.26        2.05      3.88 o 
   8   4   8        0.48       -2.56      3.38 o 
 -16   5   8      274.07      320.92     20.70 o 
 -15   5   8       25.85       18.39      5.52 o 
 -14   5   8       39.01       28.04      5.48 o 
 -13   5   8       45.93       35.48      5.98 o 
 -12   5   8       35.24       24.95      7.42 o 
 -11   5   8        8.32       11.06      3.33 o 
 -10   5   8      773.66      716.39     11.79 o 
  -9   5   8      256.02      264.68      8.21 o 
  -8   5   8       72.18       85.95      7.04 o 
  -7   5   8       18.61       16.36      2.97 o 
  -6   5   8      126.04      127.43      7.80 o 
  -5   5   8      108.23      104.91      6.04 o 
  -4   5   8      204.13      232.72     12.18 o 
  -3   5   8       53.40       56.82      4.83 o 
  -2   5   8       26.66       24.22      4.44 o 
  -1   5   8       18.63       24.29      5.23 o 
   0   5   8       22.75       21.48      4.67 o 
   1   5   8       25.51       30.66      4.64 o 
   2   5   8      161.40      170.21     10.04 o 
   3   5   8        1.39        8.82      4.32 o 
   4   5   8        3.02        3.20      4.40 o 
   5   5   8        0.45        1.74     10.62 o 
   6   5   8        0.31       -3.98      3.98 o 
   7   5   8       23.99       22.91      8.45 o 
   8   5   8        7.79       13.64      3.73 o 
 -15   6   8      240.42      240.91     17.90 o 
 -14   6   8       17.38       11.99      4.49 o 
 -13   6   8       33.62       30.59      4.97 o 
 -12   6   8        0.53        6.09      2.57 o 
 -11   6   8        3.64        4.30      2.89 o 
 -10   6   8       19.76       18.55      3.86 o 
  -9   6   8      213.22      230.79      9.32 o 
  -8   6   8      168.47      156.71      8.67 o 
  -7   6   8      448.25      403.88     11.83 o 
  -6   6   8       12.06       16.51      2.48 o 
  -5   6   8      465.08      457.69     14.55 o 
  -4   6   8        8.25       11.94      4.17 o 
  -3   6   8      131.34      166.00     18.62 o 
  -2   6   8       26.77       34.56      4.86 o 
  -1   6   8       13.26       23.98      6.27 o 
   0   6   8        0.29        1.34      6.83 o 
   1   6   8      176.67      183.59     11.39 o 
   2   6   8       31.92       26.84      4.60 o 
   3   6   8      114.16      139.95     11.02 o 
   4   6   8        2.93        7.03      5.77 o 
   5   6   8        0.50        8.39      5.29 o 
   6   6   8       13.75        8.59      7.29 o 
   7   6   8      185.22      191.10     17.06 o 
 -15   7   8       59.23       84.53     15.11 o 
 -14   7   8        5.55       -1.59      6.86 o 
 -13   7   8      171.74      164.10     14.82 o 
 -12   7   8        9.85       11.63      3.57 o 
 -11   7   8      451.39      483.12     14.41 o 
 -10   7   8       42.02       47.18      4.05 o 
  -9   7   8      116.88      106.52      7.39 o 
  -8   7   8        0.06        5.46      4.21 o 
  -7   7   8     1193.10     1264.90     17.08 o 
  -6   7   8      158.29      142.80      8.09 o 
  -5   7   8      369.10      398.45     17.51 o 
  -4   7   8        7.07       19.28      4.48 o 
  -3   7   8        4.57        8.34      3.93 o 
  -2   7   8      183.46      208.44      9.92 o 
  -1   7   8     1489.87     1623.07     21.67 o 
   0   7   8        6.12        6.25      8.60 o 
   1   7   8      209.84      240.26     15.16 o 
   2   7   8        8.90       11.62      4.50 o 
   3   7   8       66.80       70.22      8.91 o 
   4   7   8        0.34        3.15      6.44 o 
   5   7   8      282.56      285.69     16.72 o 
   6   7   8        1.58        5.47      3.83 o 
   7   7   8        6.67       11.47      4.91 o 
 -14   8   8       41.15       24.72      4.21 o 
 -13   8   8       50.50       46.99      4.99 o 
 -12   8   8       97.58       83.68      7.34 o 
 -11   8   8       15.28       17.19      4.89 o 
 -10   8   8      132.61      118.09      7.34 o 
  -9   8   8       29.89       23.26      3.22 o 
  -8   8   8      153.16      120.14      7.09 o 
  -7   8   8       52.72       60.58      6.59 o 
  -6   8   8       23.64       26.33      3.40 o 
  -5   8   8        0.69        7.15      3.26 o 
  -4   8   8      259.06      263.15     12.39 o 
  -3   8   8       34.72       31.41      4.61 o 
  -2   8   8      634.21      688.89     16.80 o 
  -1   8   8        5.77        9.76      4.48 o 
   0   8   8       32.87       31.01      6.87 o 
   1   8   8       23.04       17.69      3.57 o 
   2   8   8       19.93       19.06      3.97 o 
   3   8   8        0.07        3.30      4.56 o 
   4   8   8       18.71       23.91      4.95 o 
   5   8   8        0.00        1.45      3.59 o 
   6   8   8        0.74        4.93      3.71 o 
 -13   9   8        1.58        3.38      2.77 o 
 -12   9   8       50.30       67.70     12.44 o 
 -11   9   8       12.53        5.61      4.91 o 
 -10   9   8      100.45      100.11      9.60 o 
  -9   9   8       35.26       26.31      3.98 o 
  -8   9   8      291.78      300.02     14.54 o 
  -7   9   8       23.50       20.26      4.18 o 
  -6   9   8      152.92      165.48     10.10 o 
  -5   9   8        0.30        6.28      7.72 o 
  -4   9   8      143.50      141.88     12.73 o 
  -3   9   8        5.71       21.07      4.33 o 
  -2   9   8       95.21       94.93      7.71 o 
  -1   9   8       16.57       25.32      6.35 o 
   0   9   8        2.93        6.35      4.91 o 
   1   9   8       21.40       18.41      3.57 o 
   2   9   8      150.48      161.95     14.40 o 
   3   9   8       98.72      105.78     15.19 o 
   4   9   8        1.62        0.46      4.15 o 
   5   9   8       18.89       25.09      5.17 o 
 -12  10   8        2.06       10.21      3.62 o 
 -11  10   8       81.56       71.77      7.74 o 
 -10  10   8       30.41       27.35      5.34 o 
  -9  10   8       28.69       25.19      5.10 o 
  -8  10   8       48.42       47.23      6.82 o 
  -7  10   8      127.93      135.85      9.84 o 
  -6  10   8       26.58       31.39      5.76 o 
  -5  10   8       11.77       21.02      4.72 o 
  -4  10   8        4.28        4.30      4.47 o 
  -3  10   8      193.64      172.28     19.09 o 
  -2  10   8       86.03       77.95      7.46 o 
  -1  10   8     1067.12     1093.62     24.83 o 
   0  10   8        0.45        5.83      4.42 o 
   1  10   8      504.54      545.34     19.75 o 
   2  10   8        7.95       12.91      6.36 o 
   3  10   8       87.39       97.24      9.86 o 
   4  10   8       34.27       44.14      7.08 o 
 -11  11   8       95.55      110.78     12.36 o 
 -10  11   8       20.88       13.80      7.90 o 
  -9  11   8       26.31       32.41      6.84 o 
  -8  11   8        1.87        8.13      2.81 o 
  -7  11   8       48.40       58.91      6.89 o 
  -6  11   8       17.78       26.44      4.42 o 
  -5  11   8      398.01      402.79     23.63 o 
  -4  11   8        4.87       12.65      3.63 o 
  -3  11   8        7.70       14.10      3.82 o 
  -2  11   8        0.54        7.74      6.86 o 
  -1  11   8      324.48      345.16     19.02 o 
   0  11   8      124.73      117.34     12.24 o 
   1  11   8        1.93        3.86      6.83 o 
   2  11   8       72.08       67.93     11.84 o 
   3  11   8       24.21       15.50      5.09 o 
  -9  12   8       45.83       48.97      9.26 o 
  -8  12   8       54.62       54.44      7.76 o 
  -7  12   8       37.75       38.97      4.72 o 
  -6  12   8       40.47       43.90      4.64 o 
  -5  12   8       23.14       12.44      4.63 o 
  -4  12   8       41.64       40.20      6.28 o 
  -3  12   8      112.70      132.61     12.71 o 
  -2  12   8       78.96       63.59      7.59 o 
  -1  12   8       24.96       27.31      6.31 o 
   0  12   8       43.20       28.08      4.70 o 
   1  12   8      102.71      105.10     12.52 o 
  -6  13   8       39.20       48.02     10.18 o 
  -5  13   8        9.42        9.30      5.48 o 
  -4  13   8      340.58      389.77     16.70 o 
  -3  13   8       15.66       16.57      3.69 o 
  -2  13   8        3.96        5.54      6.84 o 
 -16   1   9       40.35       44.45     10.15 o 
 -15   1   9      146.74      142.13     16.07 o 
 -14   1   9        0.61        2.88      4.11 o 
 -13   1   9       74.48       63.27      5.42 o 
 -12   1   9        9.03        8.05      2.58 o 
 -11   1   9      136.50      143.73      7.93 o 
 -10   1   9      144.00      131.57      6.05 o 
  -9   1   9       36.29       44.60      4.41 o 
  -8   1   9       14.20        9.56      2.01 o 
  -7   1   9        5.29        4.02      1.65 o 
  -6   1   9      584.52      612.86     13.95 o 
  -5   1   9        0.14        5.71      1.68 o 
  -4   1   9        6.48        7.08      1.98 o 
  -3   1   9       46.01       45.75      2.91 o 
  -2   1   9      485.24      500.08     12.84 o 
  -1   1   9       12.79        8.76      2.20 o 
   0   1   9        0.36        0.27      2.46 o 
   1   1   9       42.68       40.77      4.57 o 
   2   1   9        1.20        7.62      3.17 o 
   3   1   9       27.30       19.73      5.25 o 
   4   1   9       74.48       80.45      5.70 o 
   5   1   9        0.02        3.15      3.94 o 
   6   1   9        7.82       10.81      4.22 o 
   7   1   9       30.67       15.74      5.34 o 
 -16   2   9        0.51        2.83      6.97 o 
 -15   2   9        0.11       14.47      4.60 o 
 -14   2   9        0.62        9.53      3.45 o 
 -13   2   9       51.07       44.03      6.72 o 
 -12   2   9        0.83        5.07      4.93 o 
 -11   2   9      162.03      156.93      8.21 o 
 -10   2   9        0.04        4.71      2.85 o 
  -9   2   9       11.37        9.71      2.97 o 
  -8   2   9        9.55       10.20      3.71 o 
  -7   2   9     1629.00     1726.49     28.91 o 
  -6   2   9        0.54        8.71      2.21 o 
  -5   2   9        8.29        9.30      2.23 o 
  -4   2   9       24.59       21.18      2.42 o 
  -3   2   9      174.02      167.65      7.75 o 
  -2   2   9        2.71        4.93      2.73 o 
  -1   2   9      194.99      187.13      6.42 o 
   0   2   9        3.80        5.41      2.94 o 
   1   2   9       92.11       72.09      5.97 o 
   2   2   9        1.47       -2.06      3.24 o 
   3   2   9       10.92       15.23      2.55 o 
   4   2   9        9.06        7.45      3.48 o 
   5   2   9        9.21        6.48      2.46 o 
   6   2   9       21.09       18.57      4.99 o 
   7   2   9        1.24        1.18      4.45 o 
 -15   3   9       76.54       67.71      7.76 o 
 -14   3   9       32.94       34.90      6.27 o 
 -13   3   9       22.32       25.47      3.83 o 
 -12   3   9      103.43      112.03      8.08 o 
 -11   3   9      218.25      235.25     13.93 o 
 -10   3   9        7.59       16.14      4.72 o 
  -9   3   9     1609.41     1671.03     20.67 o 
  -8   3   9      104.89       96.76      6.62 o 
  -7   3   9      149.85      139.53      9.87 o 
  -6   3   9      137.08      136.30      7.51 o 
  -5   3   9      136.20      127.71      8.78 o 
  -4   3   9      119.65      104.50      6.63 o 
  -3   3   9      142.21      136.22     10.72 o 
  -2   3   9       25.00       29.85      3.94 o 
  -1   3   9      126.98      115.64      7.29 o 
   0   3   9      109.39       87.27      7.50 o 
   1   3   9       74.33       74.88      7.71 o 
   2   3   9       27.79       31.67      6.78 o 
   3   3   9        3.99        4.81      3.53 o 
   4   3   9        3.14        9.01      3.53 o 
   5   3   9        1.82        7.95      5.35 o 
   6   3   9        3.40       -1.96      3.77 o 
   7   3   9        4.94        6.33      3.62 o 
 -15   4   9        0.95        6.56      5.60 o 
 -14   4   9       69.85       70.04     14.68 o 
 -13   4   9        5.06        9.68      3.29 o 
 -12   4   9        8.30       18.41      3.35 o 
 -11   4   9       25.51       27.43      3.69 o 
 -10   4   9      143.26      155.54      8.16 o 
  -9   4   9        2.38        9.48      3.44 o 
  -8   4   9      293.14      303.70     18.39 o 
  -7   4   9       45.59       46.71      6.71 o 
  -6   4   9        9.52        9.90      4.32 o 
  -5   4   9        3.96        9.92      3.39 o 
  -4   4   9      102.87      113.41      6.98 o 
  -3   4   9       19.52       23.39      4.38 o 
  -2   4   9       71.34       63.46      6.74 o 
  -1   4   9        0.36        2.07      3.35 o 
   0   4   9      313.11      328.03     11.55 o 
   1   4   9        0.13        6.91      3.22 o 
   2   4   9      303.50      282.71     13.06 o 
   3   4   9        0.02        6.92      3.58 o 
   4   4   9        9.28        0.81      3.57 o 
   5   4   9        1.00        3.60      4.11 o 
   6   4   9       11.86        6.40      4.21 o 
 -15   5   9      126.88      131.25     22.15 o 
 -14   5   9        0.35        1.77      4.88 o 
 -13   5   9        4.23        3.56      3.53 o 
 -12   5   9       12.15       10.39      5.18 o 
 -11   5   9        2.52        2.00      2.58 o 
 -10   5   9        2.02       -2.67      2.67 o 
  -9   5   9      322.11      324.46     13.56 o 
  -8   5   9      135.85      116.16      8.24 o 
  -7   5   9        0.07        1.30      2.57 o 
  -6   5   9       55.63       54.99      4.93 o 
  -5   5   9      171.17      203.65     12.62 o 
  -4   5   9        5.82        5.41      4.90 o 
  -3   5   9       42.65       40.98      4.46 o 
  -2   5   9        0.39        4.41      4.28 o 
  -1   5   9       32.46       28.39      7.47 o 
   0   5   9       46.88       46.84      5.62 o 
   1   5   9        1.79        8.32      4.95 o 
   2   5   9        0.13        6.37      4.91 o 
   3   5   9       28.19       29.39      6.62 o 
   4   5   9       12.10       14.54      4.20 o 
   5   5   9        0.29        2.33      3.58 o 
   6   5   9        0.57       10.10      6.05 o 
 -14   6   9       36.60       48.45     10.59 o 
 -13   6   9       15.34       13.34      3.17 o 
 -12   6   9        3.23        7.18      3.34 o 
 -11   6   9        1.44        7.82      3.99 o 
 -10   6   9       31.58       26.33      3.31 o 
  -9   6   9       45.31       36.07      4.07 o 
  -8   6   9        0.08        3.10      2.61 o 
  -7   6   9      611.42      559.78     16.74 o 
  -6   6   9        0.31        7.44      3.43 o 
  -5   6   9        6.75       10.14      3.01 o 
  -4   6   9       77.46       77.63      7.29 o 
  -3   6   9        2.94        8.47      3.56 o 
  -2   6   9        0.02        5.66      4.10 o 
  -1   6   9       82.49       71.94      9.05 o 
   0   6   9       13.33       12.43      4.38 o 
   1   6   9       81.97       89.26      8.18 o 
   2   6   9        8.47       18.07      5.46 o 
   3   6   9       14.83       22.32      5.71 o 
   4   6   9        1.06        9.10      5.27 o 
   5   6   9        1.76        1.92      4.17 o 
 -13   7   9        9.18       14.22      4.15 o 
 -12   7   9       54.37       49.74      8.65 o 
 -11   7   9       27.07       20.44      5.08 o 
 -10   7   9       77.99       73.32      7.18 o 
  -9   7   9       17.30       11.67      3.78 o 
  -8   7   9       86.52       67.49      9.40 o 
  -7   7   9       37.48       41.62      4.67 o 
  -6   7   9      128.27      146.71     12.52 o 
  -5   7   9       64.27       64.50      7.95 o 
  -4   7   9       77.82       84.60      8.85 o 
  -3   7   9       44.36       41.90      5.86 o 
  -2   7   9       15.85       18.94      3.92 o 
  -1   7   9       45.57       51.76      7.51 o 
   0   7   9      139.51      145.12      9.55 o 
   1   7   9       17.94       11.51      5.63 o 
   2   7   9       26.20       25.76      5.99 o 
   3   7   9       23.04       28.38      6.12 o 
   4   7   9       30.28       26.70      4.99 o 
   5   7   9        0.16        6.36      3.69 o 
 -13   8   9       40.64       37.28      8.41 o 
 -12   8   9       46.38       39.80      7.70 o 
 -11   8   9       23.30       21.34      5.53 o 
 -10   8   9       17.50       17.05      6.88 o 
  -9   8   9        1.14       13.07      4.82 o 
  -8   8   9      168.66      165.10      9.35 o 
  -7   8   9       55.59       55.49      6.27 o 
  -6   8   9        8.55       14.80      3.53 o 
  -5   8   9        0.49       -0.84      3.69 o 
  -4   8   9       88.64      100.49      8.56 o 
  -3   8   9       20.79       43.05      7.87 o 
  -2   8   9       41.58       34.79      7.57 o 
  -1   8   9      176.56      172.94     15.58 o 
   0   8   9        3.42        2.44      3.67 o 
   1   8   9       13.28        9.00      3.49 o 
   2   8   9       70.53       64.80      8.07 o 
   3   8   9       25.61       33.92      5.97 o 
   4   8   9       17.98       16.14      3.74 o 
 -12   9   9       37.33       36.33      7.78 o 
 -11   9   9        0.03       -5.00      5.43 o 
 -10   9   9       44.04       60.00      8.04 o 
  -9   9   9       11.90       18.32      6.40 o 
  -8   9   9        6.47       20.13      4.21 o 
  -7   9   9       19.75       17.47      5.11 o 
  -6   9   9      138.81      151.84      8.95 o 
  -5   9   9       39.39       41.30     11.00 o 
  -4   9   9        2.11        8.52      8.91 o 
  -3   9   9       10.02       16.20      8.52 o 
  -2   9   9      394.21      462.99     42.47 o 
  -1   9   9        0.53       14.84      4.43 o 
   0   9   9       56.76       39.49      6.25 o 
   1   9   9       56.07       53.56      6.77 o 
   2   9   9       68.89       59.67      7.59 o 
   3   9   9        0.83        2.05      5.06 o 
 -10  10   9       52.55       60.40      5.54 o 
  -9  10   9       20.98       19.93      6.05 o 
  -8  10   9        5.79        8.15      5.68 o 
  -7  10   9      452.64      471.83     36.99 o 
  -6  10   9        0.44        9.62      5.20 o 
  -5  10   9       45.54       54.47      7.54 o 
  -4  10   9       10.28       11.24      5.84 o 
  -3  10   9       69.34       83.94      8.89 o 
  -2  10   9        4.63       14.51      5.33 o 
  -1  10   9      124.78      127.07     12.40 o 
   0  10   9       85.55       71.61      6.67 o 
   1  10   9       29.31       36.41     10.00 o 
   2  10   9       42.30       42.62      8.86 o 
  -8  11   9        1.08        0.81      7.48 o 
  -7  11   9        1.83       -1.09      4.46 o 
  -6  11   9        1.92       -4.54      4.54 o 
  -5  11   9        0.68        8.02      3.44 o 
  -4  11   9       13.07       13.62      6.24 o 
  -3  11   9       29.35       24.13      5.96 o 
  -2  11   9        9.68       11.72      4.66 o 
  -1  11   9        7.20       -0.05      5.48 o 
   0  11   9       38.82       41.08      7.07 o 
 -15   0  10       16.11       10.93      7.89 o 
 -14   0  10      157.20      142.58     24.04 o 
 -13   0  10        0.67       14.71     11.03 o 
 -12   0  10      528.24      589.39     49.33 o 
 -11   0  10       26.04       24.67      9.36 o 
 -10   0  10      582.35      624.58     13.65 o 
  -9   0  10        1.16        2.60      5.25 o 
  -8   0  10       74.65       65.09      7.20 o 
  -7   0  10       11.96        6.87      2.88 o 
  -6   0  10     2958.08     3083.40     85.91 o 
  -5   0  10       12.03        4.44      3.88 o 
  -4   0  10        3.23        5.12      3.00 o 
  -3   0  10       12.55        5.30      3.25 o 
  -2   0  10        3.03        5.93      4.87 o 
  -1   0  10        8.38        7.95      4.28 o 
   0   0  10      331.29      316.33     23.47 o 
   1   0  10        4.16        9.94      6.63 o 
   2   0  10        6.41        7.34      5.37 o 
   3   0  10        0.09        8.61      7.36 o 
   4   0  10       29.63       26.31      7.09 o 
   5   0  10        8.68       15.46      8.90 o 
 -15   1  10       42.97       54.13     30.51 o 
 -14   1  10      102.54       81.94     15.50 o 
 -13   1  10        6.56       11.64      3.96 o 
 -12   1  10      100.97       86.44      7.34 o 
 -11   1  10        0.39        2.25      3.10 o 
 -10   1  10       48.04       41.06      3.93 o 
  -9   1  10       71.20       63.82      4.84 o 
  -8   1  10       10.69       13.27      3.03 o 
  -7   1  10      157.73      149.10      9.77 o 
  -6   1  10        0.15        8.58      2.78 o 
  -5   1  10      644.75      717.48     44.17 o 
  -4   1  10       33.22       30.80      2.99 o 
  -3   1  10       28.17       27.67      3.49 o 
  -2   1  10       62.19       52.97      5.11 o 
  -1   1  10       59.78       49.21      6.69 o 
   0   1  10        2.24        5.62      2.62 o 
   1   1  10        8.25       12.54      5.02 o 
   2   1  10        1.71        7.93      3.90 o 
   3   1  10        2.04        5.02      4.49 o 
   4   1  10       19.20       14.00      5.69 o 
   5   1  10        4.03        2.07      9.55 o 
 -14   2  10       24.05       18.20      4.68 o 
 -13   2  10       11.25        7.69      2.82 o 
 -12   2  10       21.04       22.54      3.37 o 
 -11   2  10       17.43       15.75      4.22 o 
 -10   2  10       18.15       17.84      2.87 o 
  -9   2  10      107.27      104.80      6.08 o 
  -8   2  10       43.53       50.55      5.44 o 
  -7   2  10       47.87       46.34      5.60 o 
  -6   2  10        0.21        5.64      2.62 o 
  -5   2  10      177.05      148.73     10.48 o 
  -4   2  10        5.77        6.90      2.67 o 
  -3   2  10      121.00      116.17     10.42 o 
  -2   2  10       28.78       26.81      4.76 o 
  -1   2  10       47.93       47.63      7.30 o 
   0   2  10        6.20       10.35      4.23 o 
   1   2  10        1.74        9.38      2.51 o 
   2   2  10        3.79        5.06      2.98 o 
   3   2  10      101.40      108.10     18.77 o 
   4   2  10        1.92        5.36      8.26 o 
   5   2  10       19.89        5.73      4.99 o 
 -14   3  10        6.59        3.47      6.24 o 
 -13   3  10       62.14       66.39     10.38 o 
 -12   3  10       31.45       32.52      8.21 o 
 -11   3  10       97.30       96.74      7.73 o 
 -10   3  10        2.29        2.66      7.98 o 
  -9   3  10       11.05       13.47      2.94 o 
  -8   3  10      668.51      691.87     31.21 o 
  -7   3  10       12.63        9.30      3.42 o 
  -6   3  10       16.13       11.23      2.63 o 
  -5   3  10       14.70       17.52      4.34 o 
  -4   3  10        6.73        5.71      2.41 o 
  -3   3  10      112.05       96.95      6.68 o 
  -2   3  10       43.66       46.99      6.45 o 
  -1   3  10       39.27       21.91      4.89 o 
   0   3  10       32.26       23.79      6.06 o 
   1   3  10       76.95       81.04      8.10 o 
   2   3  10        2.22        8.25      4.40 o 
   3   3  10       14.46        9.18      5.15 o 
   4   3  10       24.73       27.73      6.24 o 
 -14   4  10       31.82       34.53      8.08 o 
 -13   4  10        4.14        6.67      3.28 o 
 -12   4  10       66.87       59.93      7.90 o 
 -11   4  10        6.68        6.36      3.70 o 
 -10   4  10      413.25      445.04     15.87 o 
  -9   4  10       31.17       31.25      6.46 o 
  -8   4  10       29.77       21.69      2.88 o 
  -7   4  10       42.61       41.52      6.70 o 
  -6   4  10      588.84      610.44     23.25 o 
  -5   4  10       28.02       32.38      4.85 o 
  -4   4  10      143.84      152.88     10.49 o 
  -3   4  10        2.97       10.07      4.04 o 
  -2   4  10      105.86      107.77     12.89 o 
  -1   4  10        8.33       12.29      5.95 o 
   0   4  10      172.55      155.85     12.69 o 
   1   4  10       17.87       16.11      6.86 o 
   2   4  10        0.15        3.26      4.28 o 
   3   4  10        1.69       14.30      4.70 o 
   4   4  10       20.01       14.30      5.24 o 
 -13   5  10       16.92        8.96      4.72 o 
 -12   5  10       13.13       14.29      4.63 o 
 -11   5  10       15.95       14.41      3.76 o 
 -10   5  10        5.19        6.86      2.79 o 
  -9   5  10        1.80        9.24      4.79 o 
  -8   5  10      460.17      460.20     26.01 o 
  -7   5  10       72.66       74.97      6.56 o 
  -6   5  10        0.20       17.35      5.16 o 
  -5   5  10        4.46        5.24      3.59 o 
  -4   5  10      152.80      182.09     22.94 o 
  -3   5  10       39.71       41.67      5.63 o 
  -2   5  10       65.21       74.12      7.10 o 
  -1   5  10        0.50        5.87      3.80 o 
   0   5  10       10.86       12.08      4.08 o 
   1   5  10        5.83        8.85      5.32 o 
   2   5  10       18.49       19.11      4.79 o 
   3   5  10        2.72        6.96      3.25 o 
   4   5  10       15.11       11.58      4.23 o 
 -13   6  10      237.47      215.19     25.86 o 
 -12   6  10        5.72        5.93      3.36 o 
 -11   6  10        0.47        3.78      4.54 o 
 -10   6  10        0.66       13.60      3.85 o 
  -9   6  10       52.26       47.23      6.56 o 
  -8   6  10        9.03       16.74      7.82 o 
  -7   6  10       52.12       71.17      8.85 o 
  -6   6  10       41.03       42.76      5.03 o 
  -5   6  10       43.67       41.18      4.99 o 
  -4   6  10       11.08       16.21      3.24 o 
  -3   6  10      239.63      230.78     14.60 o 
  -2   6  10        0.03        3.43      4.87 o 
  -1   6  10        1.66        5.95      3.31 o 
   0   6  10        4.27       16.82      4.50 o 
   1   6  10        0.59        0.89      4.71 o 
   2   6  10        0.52        5.93      3.45 o 
   3   6  10       42.56       40.83      5.36 o 
 -12   7  10       18.80       21.06      3.58 o 
 -11   7  10      183.68      183.04     15.00 o 
 -10   7  10        5.67        0.92      3.89 o 
  -9   7  10      131.30      134.39     12.19 o 
  -8   7  10        6.11       15.10      6.12 o 
  -7   7  10      141.53      121.61     10.04 o 
  -6   7  10        0.76        3.58      3.57 o 
  -5   7  10      445.30      437.37     29.00 o 
  -4   7  10       53.14       46.74      6.11 o 
  -3   7  10       24.77       20.37      5.04 o 
  -2   7  10        0.10        6.67      3.17 o 
  -1   7  10        0.03       -0.15      5.77 o 
   0   7  10       69.12       54.48      7.68 o 
   1   7  10      288.12      309.64     26.42 o 
   2   7  10        8.15        7.16      3.52 o 
 -11   8  10       36.44       35.29      7.59 o 
 -10   8  10       42.79       36.75      6.52 o 
  -9   8  10        0.04        2.21      3.27 o 
  -8   8  10       19.29       15.62      4.74 o 
  -7   8  10       13.23       19.45      7.59 o 
  -6   8  10      143.05      136.34     11.38 o 
  -5   8  10        6.62        7.08      5.85 o 
  -4   8  10        0.91        3.73      3.56 o 
  -3   8  10        0.23        3.09      3.35 o 
  -2   8  10       20.91       22.70      6.67 o 
  -1   8  10        8.05       12.63      3.89 o 
   0   8  10      223.37      199.94     15.88 o 
   1   8  10        0.25        0.56      8.01 o 
  -9   9  10       15.87       17.14      5.24 o 
  -8   9  10       71.99       84.20      7.04 o 
  -7   9  10       37.48       34.80      4.37 o 
  -6   9  10       32.98       33.86      6.90 o 
  -5   9  10       40.72       57.10      7.88 o 
  -4   9  10      159.16      155.83     13.93 o 
  -3   9  10        1.71       -0.82      4.41 o 
  -2   9  10       49.42       47.87      6.29 o 
  -1   9  10        1.66       11.00      7.09 o 
   0   9  10      113.71      107.91     16.34 o 
  -7  10  10        5.39       16.36      9.06 o 
  -6  10  10       38.75       34.95      4.97 o 
  -5  10  10       23.27       12.22      4.52 o 
  -4  10  10        7.29        4.08      5.04 o 
  -3  10  10        9.31        9.41      3.94 o 
 -13   1  11       98.21       94.73     13.50 o 
 -12   1  11       17.48       18.18      4.04 o 
 -11   1  11       10.71       12.75      4.00 o 
 -10   1  11        0.74        3.95      4.09 o 
  -9   1  11      131.00      122.46      8.20 o 
  -8   1  11        7.93        5.01      3.79 o 
  -7   1  11       15.42       12.99      4.12 o 
  -6   1  11        0.72        2.32      2.02 o 
  -5   1  11       48.88       37.57      5.05 o 
  -4   1  11       97.89       78.49      8.78 o 
  -3   1  11        3.26        1.89      4.24 o 
  -2   1  11        7.91        6.55      3.40 o 
  -1   1  11        0.12        7.17     12.55 o 
   0   1  11      137.97      137.14     17.06 o 
   1   1  11        0.93        8.49     10.63 o 
   2   1  11        6.47        9.77      7.12 o 
 -13   2  11        1.41       10.53      4.73 o 
 -12   2  11        0.09        0.56      3.79 o 
 -11   2  11       32.71       23.13      5.67 o 
 -10   2  11        5.01        7.19      3.83 o 
  -9   2  11       63.26       59.26      5.94 o 
  -8   2  11        3.60        7.87      3.20 o 
  -7   2  11        5.52        5.42      2.76 o 
  -6   2  11        8.15        6.74      4.14 o 
  -5   2  11      511.87      513.64     30.63 o 
  -4   2  11        0.15        3.05      3.63 o 
  -3   2  11        0.76       -1.01      3.57 o 
  -2   2  11        9.51       10.38      3.99 o 
  -1   2  11       56.20       41.74      8.14 o 
   0   2  11        2.07        4.73      6.08 o 
   1   2  11       41.17       43.50      9.81 o 
   2   2  11        0.63       -1.42      9.49 o 
 -12   3  11        2.15        7.23      4.00 o 
 -11   3  11        6.04       10.40      4.41 o 
 -10   3  11       51.39       50.56      6.03 o 
  -9   3  11      140.44      127.74     11.25 o 
  -8   3  11        9.59        2.95      3.46 o 
  -7   3  11      598.88      577.39     22.07 o 
  -6   3  11       29.27       19.01      4.05 o 
  -5   3  11       95.41       93.30      9.53 o 
  -4   3  11       38.04       30.07      5.10 o 
  -3   3  11       44.40       48.19     10.62 o 
  -2   3  11        3.78        2.58      5.66 o 
  -1   3  11        9.31        7.00      6.53 o 
   0   3  11        8.77       10.12      3.70 o 
   1   3  11       12.84       16.32      5.89 o 
   2   3  11       13.59        7.20      5.95 o 
 -12   4  11       55.34       58.16      6.89 o 
 -11   4  11        4.95        2.19      2.77 o 
 -10   4  11        0.42        0.10      3.15 o 
  -9   4  11        3.59       12.84      4.37 o 
  -8   4  11       70.04       64.75      7.56 o 
  -7   4  11        0.00        5.74      4.16 o 
  -6   4  11       56.46       43.50      6.18 o 
  -5   4  11       15.04       14.88      3.69 o 
  -4   4  11       10.42        8.12      4.18 o 
  -3   4  11        0.83        3.19      3.77 o 
  -2   4  11       13.09       13.59      7.73 o 
  -1   4  11        6.34        4.70      4.99 o 
   0   4  11        1.23        2.02      4.43 o 
   1   4  11        1.29        6.56      4.15 o 
 -11   5  11        7.05       12.45      4.06 o 
 -10   5  11       17.94       17.72      4.91 o 
  -9   5  11       11.18       14.81      5.09 o 
  -8   5  11       27.32       41.90      5.87 o 
  -7   5  11      114.30      105.00     10.19 o 
  -6   5  11       69.57       55.64      7.71 o 
  -5   5  11        6.31       10.39      3.51 o 
  -4   5  11       18.15       14.90      3.53 o 
  -3   5  11       88.06      101.86     12.59 o 
  -2   5  11        0.00       -1.12      4.35 o 
  -1   5  11        3.59        2.78      3.63 o 
   0   5  11        0.87       10.79      4.12 o 
 -10   6  11       10.11        7.98      3.92 o 
  -9   6  11        3.24        8.02      3.81 o 
  -8   6  11       24.40       26.65      6.40 o 
  -7   6  11       86.95       74.90      9.94 o 
  -6   6  11        9.09       13.90      3.85 o 
  -5   6  11      172.03      136.27     15.28 o 
  -4   6  11        0.69       -6.65      6.65 o 
  -3   6  11        3.73        5.98      3.90 o 
  -2   6  11       18.99       19.10      5.00 o 
  -1   6  11        0.08        4.51      3.50 o 
   0   6  11        2.84        1.47      5.41 o 
  -9   7  11       19.20       19.53      3.68 o 
  -8   7  11       14.50       17.94      4.15 o 
  -7   7  11        4.74        8.12      4.21 o 
  -6   7  11       68.95       62.96      6.37 o 
  -5   7  11       38.21       26.17      5.11 o 
  -4   7  11        9.96       10.09      6.99 o 
  -3   7  11       15.45       13.28      3.44 o 
  -2   7  11       11.39        7.31      4.40 o 
  -6   8  11       30.70       17.61     10.37 o 
  -5   8  11       13.22       12.62      5.01 o 
 -10   0  12      284.37      309.94     14.65 o 
  -9   0  12       15.11        5.53      5.03 o 
  -8   0  12      123.32       98.66     19.08 o 
  -7   0  12        8.71       21.69     11.62 o 
  -6   0  12        7.93        4.37      9.11 o 
  -5   0  12        2.38        1.28      5.33 o 
  -4   0  12      792.47      808.78    536.15 o 
  -3   0  12        0.00       -4.69      9.81 o 
  -2   0  12        4.72       17.59     10.98 o 
 -10   1  12       18.32       21.47      5.89 o 
  -9   1  12        0.06        1.36      3.90 o 
  -8   1  12       39.98       26.70      7.05 o 
  -7   1  12        4.46        9.23      4.18 o 
  -6   1  12        6.50        6.89      2.81 o 
  -5   1  12       64.81       70.30     11.04 o 
  -4   1  12       15.85       13.06      6.41 o 
  -3   1  12      224.83      257.18     16.41 o 
  -2   1  12        7.81       10.13     10.34 o 
  -9   2  12       13.67       20.03      5.83 o 
  -8   2  12       24.48       21.75     11.06 o 
  -7   2  12       65.94       67.32     13.92 o 
  -6   2  12       12.24       13.85     10.01 o 
  -5   2  12       94.75       96.12     14.07 o 
  -4   2  12        0.89        3.54      6.93 o 
  -3   2  12       11.94       14.16      5.57 o 
  -2   2  12        3.82       28.25     12.15 o 
  -9   3  12       36.99       24.80      4.53 o 
  -8   3  12        1.25        9.79      3.98 o 
  -7   3  12        2.60       13.93      4.46 o 
  -6   3  12      277.46      255.55     32.23 o 
  -5   3  12        1.80        5.56      5.21 o 
  -4   3  12       14.92       14.88      6.03 o 
  -3   3  12        0.24       12.41      8.48 o 
  -7   4  12       14.68        9.54      5.18 o 
  -6   4  12        0.33       10.26      5.35 o 
  -5   4  12       30.94       39.41      7.39 o 
  -4   4  12      175.34      158.68     13.35 o 
                                                 
